# Supplementary material for: Thrombospondin-1 Production Is Enhanced by Porphyromonas gingivalis Lipopolysaccharide in THP-1 Cells
Source: PLoS One. 2014 Dec 12;9(12):e115107. doi: 10.1371/journal.pone.0115107 (PMC4264871; doi:10.1371/journal.pone.0115107)
Supplement: S1 Table — Gene expression in THP-1 cells stimulated with P. gingivalis LPS by DNA microarray. THP-1 cells were stimulated with 1.0 µg/ml of P. gingivalis LPS for 4 h. Total RNA from stimulated (Test) and non-stimulated (Control) cells were amplified. The P. gingivalis LPS-stimulated sample was labeled with Cy3 and the control sample with Cy5. The total data sheet shows the raw data, BG subtraction values, and global normalization values, including the Cy3/Cy5 ratio. In total, 25,369 genes were detected. Various genes were upregulated in THP-1 cells, of which TSP-1 expression was increased 14.5-fold. (XLS) [file pone.0115107.s001.xls]

## Sheet: total_DATA
										EH03424
NAME	ID	Ensemble_Gene_ID	Gene_Symbol	RefSeq_ID	GB_accessions	description	GO_biological_process	GO_molecular_function	GO_cell_location	raw data		BG subtraction		global normalization
Name										Cy5_Control	Cy3_Test	Cy5_Control	Cy3_Test	Cy5_Control	Cy3_Test	ratio(Cy3/Cy5)	LOG2[ratio(Cy3/Cy5)]	up	down
NP_542387.1	H200009573	ENSG00000145835	NP_542387.1	NM_080656	gi|113412664|gb|XM_938365.2|XM_938365;gi|113411722|gb|XM_372816.4|XM_372816;gi|18087820|gb|NM_080656.1|NM_080656	MGC13017 protein. [Source:Uniprot/SPTREMBL;Acc:Q8WVE3]	-	-	-	392.03	450.92	386.448	422.073	386.448	331.621	0.858126	-0.220739
TRIM65	H200014442	ENSG00000141569	TRIM65	NM_173547	gi|38679904|gb|NM_173547.2|NM_173547	Tripartite motif-containing protein 65. [Source:Uniprot/SWISSPROT;Acc:Q6PJ69]	-	GO:0005515-protein binding;GO:0008270-zinc ion binding;GO:0046872-metal ion binding	GO:0005622-intracellular	136.333	73.6678	130.75	44.8199	130.75	35.2149	0.269329	-1.89256		*
Q96JT4_HUMAN	H200011360	ENSG00000141255	SPATA22	NM_032598	gi|141802211|gb|NM_032598.3|NM_032598	Spermatogenesis-associated protein 22 (Testis-development-related protein NYD-SP20). [Source:Uniprot/SWISSPROT;Acc:Q8NHS9]	-	-	-	8.84605	32.5512	3.2637	3.70334	3.2637	2.9097	0.891535	-0.165637
MTCH1	H200017563	ENSG00000137409	MTCH1	NM_014341	gi|7657344|gb|NM_014341.1|NM_014341	Mitochondrial carrier homolog 1 (Presenilin-associated protein). [Source:Uniprot/SWISSPROT;Acc:Q9NZJ7]	GO:0006810-transport;GO:0006915-apoptosis;GO:0006919-caspase activation;GO:0009966-regulation of signal transduction;GO:0043065-positive regulation of apoptosis;GO:0045161-neuronal ion channel clustering	GO:0005488-binding;GO:0030165-PDZ domain binding	GO:0005622-intracellular;GO:0005739-mitochondrion;GO:0016020-membrane;GO:0016021-integral to membrane	2074.96	3039.97	2069.38	3011.12	2069.38	2365.83	1.14325	0.193144
RPL35	H200008624	ENSG00000162839;ENSG00000136942	RPL35	NM_007209	gi|78190471|gb|NM_007209.3|NM_007209;gi|113412697|gb|XM_939688.2|XM_939688;gi|113411763|gb|XM_496446.3|XM_496446;gi|113418028|gb|XR_019498.1|XR_019498;gi|113417477|gb|XR_017605.1|XR_017605;gi|113418632|gb|XM_496890.3|XM_496890;gi|113419641|gb|XM_499313.3|XM_499313;gi|113419110|gb|XM_938801.2|XM_938801;gi|89057078|gb|XM_939948.1|XM_939948;gi|113428045|gb|XM_372704.4|XM_372704	60S ribosomal protein L35. [Source:Uniprot/SWISSPROT;Acc:P42766]	GO:0006412-translation	GO:0003729-mRNA binding;GO:0003735-structural constituent of ribosome;GO:0005515-protein binding	GO:0005622-intracellular;GO:0005730-nucleolus;GO:0005840-ribosome;GO:0005842-cytosolic large ribosomal subunit (sensu Eukaryota)	26645	30570	26639.4	30541.2	26639.4	23996.1	0.900774	-0.150764
ARNTL	H200005950	ENSG00000133794	ARNTL	NM_001178	gi|71852581|gb|NM_001030273.1|NM_001030273;gi|71852579|gb|NM_001030272.1|NM_001030272;gi|71852578|gb|NM_001178.4|NM_001178	Aryl hydrocarbon receptor nuclear translocator-like protein 1 (Brain and muscle ARNT-like 1) (Member of PAS protein 3) (Basic-helix-loop- helix-PAS protein MOP3) (bHLH-PAS protein JAP3). [Source:Uniprot/SWISSPROT;Acc:O00327]	GO:0006355-regulation of transcription, DNA-dependent;GO:0007165-signal transduction;GO:0007623-circadian rhythm	GO:0003700-transcription factor activity;GO:0004871-signal transducer activity	GO:0005634-nucleus	110.396	336.189	104.813	307.341	104.813	241.477	2.30388	1.20406	*
NP_112169.1	H200019008	ENSG00000132881	C1orf89	NM_030907	gi|34147392|gb|NM_030907.2|NM_030907	Novel protein. [Source:Uniprot/SPTREMBL;Acc:Q5TEV7]	GO:0007264-small GTPase mediated signal transduction	GO:0000166-nucleotide binding;GO:0005525-GTP binding	GO:0005622-intracellular	11.835	34.3298	6.25268	5.48199	6.25268	4.30718	0.688854	-0.537731
SOX15	H200010702	ENSG00000129194	SOX15	NM_006942	gi|5902105|gb|NM_006942.1|NM_006942	SOX-15 protein (SOX-20 protein) (SOX-12 protein). [Source:Uniprot/SWISSPROT;Acc:O60248]	GO:0006325-establishment and/or maintenance of chromatin architecture;GO:0006355-regulation of transcription, DNA-dependent;GO:0006357-regulation of transcription from RNA polymerase II promoter;GO:0008584-male gonad development	GO:0003700-transcription factor activity;GO:0003702-RNA polymerase II transcription factor activity	GO:0000785-chromatin;GO:0005634-nucleus	52.2906	88.6552	46.7082	59.8073	46.7082	46.9904	1.00604	0.00868997
HOXD1	H200007036	ENSG00000128645	HOXD1	NM_024501	gi|13375631|gb|NM_024501.1|NM_024501	Homeobox protein Hox-D1. [Source:Uniprot/SWISSPROT;Acc:Q9GZZ0]	GO:0006355-regulation of transcription, DNA-dependent;GO:0007275-multicellular organismal development	GO:0003700-transcription factor activity;GO:0043565-sequence-specific DNA binding	GO:0005634-nucleus	108.513	161.547	102.931	132.699	102.931	104.261	1.01293	0.0185277
C20orf86	H200018071	ENSG00000124227	C20orf86	NM_080674	gi|113428865|gb|XM_001134442.1|XM_001134442;gi|113428998|gb|XM_001134462.1|XM_001134462	Ankyrin repeat-containing protein C20orf86. [Source:Uniprot/SWISSPROT;Acc:Q9BZ19]	GO:0006464-protein modification	-	-	6.07891	33.1812		4.3334		3.40474
CXorf39	H200003462	ENSG00000123575	CXorf39	XM_060020	gi|58743368|gb|NM_207318.1|NM_207318	Uncharacterized protein CXorf39. [Source:Uniprot/SWISSPROT;Acc:Q6PEV8]	-	-	-	302.404	527.03	296.822	498.182	296.822	391.42	1.3187	0.39912
TECTB	H200020309	ENSG00000119913	TECTB	NM_058222	gi|17158034|gb|NM_058222.1|NM_058222	Beta-tectorin precursor. [Source:Uniprot/SWISSPROT;Acc:Q96PL2]	-	GO:0048503-GPI anchor binding	GO:0005578-proteinaceous extracellular matrix;GO:0016020-membrane	5.97958	31.856
ELL2	H200008131	ENSG00000118985	ELL2	NM_012081	gi|142364661|gb|NM_012081.4|NM_012081;gi|113412398|gb|XR_018638.1|XR_018638;gi|113411472|gb|XR_017128.1|XR_017128	RNA polymerase II elongation factor ELL2. [Source:Uniprot/SWISSPROT;Acc:O00472]	GO:0006350-transcription;GO:0006355-regulation of transcription, DNA-dependent;GO:0006368-RNA elongation from RNA polymerase II promoter	GO:0003702-RNA polymerase II transcription factor activity	GO:0005634-nucleus;GO:0008023-transcription elongation factor complex	64.0003	454.822	58.418	425.975	58.418	334.687	5.72917	2.51833	**
ENPP5	H200004296	ENSG00000112796	ENPP5	NM_021572	gi|38455386|gb|NM_021572.4|NM_021572	Ectonucleotide pyrophosphatase/phosphodiesterase 5 precursor (EC 3.1.-.-) (E-NPP5) (NPP-5). [Source:Uniprot/SWISSPROT;Acc:Q9UJA9]	GO:0008152-metabolic process;GO:0009117-nucleotide metabolic process	GO:0016787-hydrolase activity	GO:0016020-membrane;GO:0016021-integral to membrane	16.1075	59.6132	10.5252	30.7654	10.5252	24.1723	2.29661	1.19951	*
MRPL18	H200003231	ENSG00000112110	MRPL18	NM_014161	gi|21265079|gb|NM_014161.2|NM_014161	39S ribosomal protein L18, mitochondrial precursor (L18mt) (MRP-L18). [Source:Uniprot/SWISSPROT;Acc:Q9H0U6]	GO:0006412-translation	GO:0003735-structural constituent of ribosome;GO:0045182-translation regulator activity	GO:0005622-intracellular;GO:0005739-mitochondrion;GO:0005761-mitochondrial ribosome;GO:0005840-ribosome	3161.9	2576.27	3156.32	2547.42	3156.32	2001.5	0.634126	-0.657159
NP_079202.1	H200016861	ENSG00000105948	TTC26	NM_024926	gi|13376399|gb|NM_024926.1|NM_024926	tetratricopeptide repeat domain 26 [Source:RefSeq_peptide;Acc:NP_079202]	-	GO:0005488-binding	-	12.1437	36.4765	6.5614	7.62864	6.5614	5.9938	0.913494	-0.130532
ARRDC2	H200004042	ENSG00000105643	ARRDC2	NM_015683	gi|18373304|gb|NM_015683.1|NM_015683;gi|71040099|gb|NM_001025604.1|NM_001025604	Arrestin domain-containing protein 2. [Source:Uniprot/SWISSPROT;Acc:Q8TBH0]	-	-	-	278.258	549.145	272.676	520.298	272.676	408.796	1.4992	0.584196
C18orf9	H200015585	ENSG00000101624	CEP76	NM_024899	gi|21314727|gb|NM_024899.2|NM_024899	Centrosomal protein of 76 kDa (Cep76 protein). [Source:Uniprot/SWISSPROT;Acc:Q8TAP6]	-	-	-	99.1058	113.311	93.5235	84.463	93.5235	66.3623	0.709579	-0.494964
NP_848586.1	H200019872	ENSG00000101074	R3HDML	NM_178491	gi|60279649|gb|NM_178491.2|NM_178491	R3H domain (binds single-stranded nucleic acids) containing-like [Source:RefSeq_peptide;Acc:NP_848586]	-	-	GO:0005576-extracellular region	7.43829	35.212	1.85595	6.36415	1.85595	5.0003	2.6942	1.42986	*
C14orf166	H200011717	ENSG00000087302	C14orf166	NM_016039	gi|7706321|gb|NM_016039.1|NM_016039;gi|113413164|gb|XR_015151.1|XR_015151;gi|113413970|gb|XR_015200.1|XR_015200	homeobox prox 1 [Source:RefSeq_peptide;Acc:NP_057123]	-	GO:0042802-identical protein binding	GO:0005634-nucleus	1537.5	1478.76	1531.92	1449.91	1531.92	1139.19	0.743636	-0.427332
ZNF213	H200011950	ENSG00000085644	ZNF213	NM_004220	gi|32698677|gb|NM_004220.1|NM_004220	Zinc finger protein 213 (Putative transcription factor CR53). [Source:Uniprot/SWISSPROT;Acc:O14771]	GO:0006350-transcription;GO:0006355-regulation of transcription, DNA-dependent	GO:0003700-transcription factor activity;GO:0008270-zinc ion binding;GO:0046872-metal ion binding	GO:0005622-intracellular;GO:0005634-nucleus	20.5451	46.0125	14.9627	17.1646	14.9627	13.4862	0.90132	-0.149888
NP_065095.2	H200004124	ENSG00000057757	C1orf128	NM_020362	gi|142369811|gb|NM_020362.3|NM_020362	thioredoxin family Trp26 [Source:RefSeq_peptide;Acc:NP_065095]	-	-	-	332.324	949.606	326.742	920.758	326.742	723.436	2.21409	1.14671	*
TNIP3	H200015033	ENSG00000050730	TNIP3	NM_024873	gi|142388677|gb|NM_024873.3|NM_024873	TNFAIP3-interacting protein 3 (Listeria-induced gene protein) (A20- binding inhibitor of NF-kappa-B activation 3) (ABIN-3). [Source:Uniprot/SWISSPROT;Acc:Q96KP6]	-	-	-	10.9448	622.936	5.36246	594.088	5.36246	466.773	87.0447	6.44368	***
ACN9	H200004596	ENSG00000196636	ACN9	NM_020186	gi|9910179|gb|NM_020186.1|NM_020186	ACN9 protein homolog, mitochondrial precursor. [Source:Uniprot/SWISSPROT;Acc:Q9NRP4]	GO:0006094-gluconeogenesis	-	GO:0005739-mitochondrion;GO:0005758-mitochondrial intermembrane space	242.637	155.642	237.055	126.794	237.055	99.6216	0.420248	-1.25069		*
NOXO1	H200014487	ENSG00000196408	NOXO1	NM_172167;NM_172168;NM_144603	gi|34222190|gb|NM_144603.2|NM_144603;gi|41281810|gb|NM_172167.1|NM_172167;gi|41281827|gb|NM_172168.1|NM_172168	NADPH oxidase organizer 1 (Nox organizer 1) (Nox-organizing protein 1) (NADPH oxidase regulatory protein). [Source:Uniprot/SWISSPROT;Acc:Q8NFA2]	GO:0006801-superoxide metabolic process;GO:0007154-cell communication	GO:0005515-protein binding;GO:0008289-lipid binding;GO:0016176-superoxide-generating NADPH oxidase activator activity;GO:0035091-phosphoinositide binding	GO:0016020-membrane	12.2295	40.053	6.64713	11.2051	6.64713	8.80383	1.32446	0.4054
-	H200014705	ENSG00000185988	Q496M5_HUMAN	XM_059051	gi|113428426|gb|XR_015543.1|XR_015543;gi|113428035|gb|XR_015464.1|XR_015464	-	GO:0006468-protein amino acid phosphorylation	GO:0000166-nucleotide binding;GO:0000287-magnesium ion binding;GO:0004674-protein serine/threonine kinase activity;GO:0005524-ATP binding;GO:0016740-transferase activity	-	18.9743	48.4733	13.3919	19.6254	13.3919	15.4196	1.15141	0.203405
OR51B2	H200008685	ENSG00000184881	OR51B2	NM_033180	gi|110350668|gb|NM_033180.3|NM_033180	Olfactory receptor 51B2 (Odorant receptor HOR5'beta3). [Source:Uniprot/SWISSPROT;Acc:Q9Y5P1]	GO:0007165-signal transduction;GO:0007186-G-protein coupled receptor protein signaling pathway;GO:0007608-sensory perception of smell;GO:0050896-response to stimulus	GO:0004872-receptor activity;GO:0004984-olfactory receptor activity	GO:0016020-membrane;GO:0016021-integral to membrane	10.4142	35.0935	4.8319	6.24564	4.8319	4.90718	1.01558	0.0223043
NP_808217.1	H200012614	ENSG00000180259	PRNT	NM_177549	gi|31343531|gb|NM_177549.2|NM_177549	prion protein (testis specific) [Source:RefSeq_peptide;Acc:NP_808217]	-	-	-	7.7337	35.1497	2.15135	6.30184	2.15135	4.95133	2.3015	1.20257	*
-	H200000917	-	-	-	-	-	-	-	-	17.8622	48.3628	12.2799	19.515	12.2799	15.3329	1.24862	0.320332
Q9H5L9_HUMAN	H200012619	ENSG00000175781	Q9H5L9_HUMAN	-	-	CDNA: FLJ23312 fis, clone HEP11874. [Source:Uniprot/SPTREMBL;Acc:Q9H5L9]	-	-	-	17.307	42.1303	11.7247	13.2825	11.7247	10.436	0.890086	-0.167983
SPESP1	H200021247	ENSG00000175374	SPESP1	NM_145658	gi|142368181|gb|NM_145658.2|NM_145658	Sperm equatorial segment protein 1 precursor (SP-ESP) (Equatorial segment protein) (ESP) (Glycosylated 38 kDa sperm protein C-7/8). [Source:Uniprot/SWISSPROT;Acc:Q6UW49]	GO:0007275-multicellular organismal development	-	-	7.90687	36.0076	2.32453	7.15978	2.32453	5.62541	2.42002	1.27502	*
NME6	H200019981	ENSG00000172113	NME6	NM_005793	gi|38564323|gb|NM_005793.3|NM_005793	Nucleoside diphosphate kinase 6 (EC 2.7.4.6) (NDK 6) (NDP kinase 6) (nm23-H6) (Inhibitor of p53-induced apoptosis-alpha) (IPIA-alpha). [Source:Uniprot/SWISSPROT;Acc:O75414]	GO:0006183-GTP biosynthetic process;GO:0006228-UTP biosynthetic process;GO:0006241-CTP biosynthetic process;GO:0006915-apoptosis;GO:0006916-anti-apoptosis;GO:0009117-nucleotide metabolic process;GO:0009142-nucleoside triphosphate biosynthetic process	GO:0000166-nucleotide binding;GO:0000287-magnesium ion binding;GO:0004550-nucleoside diphosphate kinase activity;GO:0005524-ATP binding;GO:0016301-kinase activity;GO:0016740-transferase activity	GO:0005575-cellular_component	137.944	122.598	132.361	93.7498	132.361	73.6589	0.556499	-0.84555
K1576_HUMAN	H200003221	ENSG00000171724	K1576_HUMAN	NM_020927	gi|24308256|gb|NM_020927.1|NM_020927	Probable oxidoreductase KIAA1576 (EC 1.-.-.-). [Source:Uniprot/SWISSPROT;Acc:Q9HCJ6]	-	GO:0008270-zinc ion binding;GO:0016491-oxidoreductase activity	-	67.3603	124.058	61.7779	95.2102	61.7779	74.8063	1.21089	0.276068
ZBTB5	H200000814	ENSG00000168795	ZBTB5	NM_014872	gi|7662073|gb|NM_014872.1|NM_014872	Zinc finger and BTB domain-containing protein 5. [Source:Uniprot/SWISSPROT;Acc:O15062]	GO:0006350-transcription;GO:0006355-regulation of transcription, DNA-dependent	GO:0003677-DNA binding;GO:0005515-protein binding;GO:0008270-zinc ion binding;GO:0046872-metal ion binding	GO:0005622-intracellular;GO:0005634-nucleus	72.4947	119.288	66.9123	90.4405	66.9123	71.0588	1.06197	0.0867407
ZNF297	H200015012	ENSG00000204210;ENSG00000206280;ENSG00000206207	ZBTB22	NM_005453	gi|20070223|gb|NM_005453.3|NM_005453	Zinc finger and BTB domain-containing protein 22 (Zinc finger protein 297) (Protein BING1) (Zinc finger and BTB domain-containing protein 22A). [Source:Uniprot/SWISSPROT;Acc:O15209]	GO:0006350-transcription;GO:0006355-regulation of transcription, DNA-dependent	GO:0003676-nucleic acid binding;GO:0003677-DNA binding;GO:0005515-protein binding;GO:0008270-zinc ion binding;GO:0046872-metal ion binding	GO:0005622-intracellular;GO:0005634-nucleus	69.4107	133.338	63.8283	104.49	63.8283	82.0976	1.28623	0.363143
NUD13_HUMAN	H200002616	ENSG00000166321	NUDT13	NM_015901	gi|50593111|gb|NM_015901.4|NM_015901	Nucleoside diphosphate-linked moiety X motif 13 (EC 3.-.-.-) (Nudix motif 13). [Source:Uniprot/SWISSPROT;Acc:Q86X67]	-	GO:0016787-hydrolase activity	-	15.0713	35.824	9.48898	6.97611	9.48898	5.48111	0.577629	-0.791785
NP_061181.1	H200000890	ENSG00000166111	SVOP	NM_018711	gi|72534841|gb|NM_018711.2|NM_018711	SV2 related protein [Source:RefSeq_peptide;Acc:NP_061181]	GO:0006811-ion transport	GO:0015075-ion transporter activity	GO:0008021-synaptic vesicle;GO:0016020-membrane;GO:0016021-integral to membrane	5.86723	30.3795
TMEM34	H200004151	ENSG00000164168	TMEM34	NM_018241	gi|8922706|gb|NM_018241.1|NM_018241	transmembrane protein 34 [Source:RefSeq_peptide;Acc:NP_060711]	-	-	-	35.3524	63.9888	29.7701	35.141	29.7701	27.6102	0.927447	-0.108663
NM_178833.3	H200010213	ENSG00000164038	NP_849155.2	NM_178833	gi|47271478|gb|NM_178833.3|NM_178833	LOC133308 protein (CDNA FLJ23984 fis, clone HEP22543). [Source:Uniprot/SPTREMBL;Acc:Q86UD5]	GO:0006810-transport;GO:0006885-regulation of pH	GO:0015299-solute:hydrogen antiporter activity	GO:0016021-integral to membrane	64.4918	93.6979	58.9095	64.8501	58.9095	50.9525	0.864929	-0.209347
ZSWIM5	H200005589	ENSG00000162415	ZSWIM5	XM_046581	gi|113412167|gb|XM_941426.2|XM_941426;gi|113408576|gb|XM_046581.8|XM_046581	Zinc finger SWIM domain-containing protein 5. [Source:Uniprot/SWISSPROT;Acc:Q9P217]	-	GO:0008270-zinc ion binding;GO:0046872-metal ion binding	-	20.8883	44.4983	15.3059	15.6505	15.3059	12.2965	0.803384	-0.315839
NP_612448.1	H200010670	ENSG00000162076	NP_612448.1	NM_138439	gi|34147539|gb|NM_138439.1|NM_138439	-	-	-	-	343.632	243.505	338.049	214.657	338.049	168.656	0.498909	-1.00315		*
SUSD3	H200010279	ENSG00000157303	SUSD3	NM_145006	gi|37059752|gb|NM_145006.2|NM_145006	Sushi domain-containing protein 3. [Source:Uniprot/SWISSPROT;Acc:Q96L08]	-	-	GO:0016020-membrane;GO:0016021-integral to membrane	480.806	208.907	475.224	180.059	475.224	141.472	0.297695	-1.74809		*
NP_775956.1	H200020068	ENSG00000156831	NSMCE2	NM_173685	gi|27734760|gb|NM_173685.1|NM_173685	E3 SUMO-protein ligase NSE2 (EC 6.-.-.-) (Non-structural maintenance of chromosomes element 2 homolog) (Non-SMC element 2 homolog) (hMMS21). [Source:Uniprot/SWISSPROT;Acc:Q96MF7]	GO:0006281-DNA repair;GO:0006310-DNA recombination;GO:0006512-ubiquitin cycle	GO:0008270-zinc ion binding;GO:0016874-ligase activity;GO:0046872-metal ion binding	GO:0005634-nucleus	247.107	311.588	241.524	282.74	241.524	222.148	0.919774	-0.120649
CCDC3	H200011504	ENSG00000151468	CCDC3	NM_031455	gi|31982914|gb|NM_031455.2|NM_031455	Coiled-coil domain-containing protein 3 precursor. [Source:Uniprot/SWISSPROT;Acc:Q9BQI4]	-	-	GO:0005783-endoplasmic reticulum	18.7527	41.812	13.1704	12.9642	13.1704	10.1859	0.773395	-0.370722
CNDP1	H200015202	ENSG00000150656	CNDP1	NM_032649	gi|62241004|gb|NM_032649.5|NM_032649	Beta-Ala-His dipeptidase precursor (EC 3.4.13.20) (Carnosine dipeptidase 1) (CNDP dipeptidase 1) (Serum carnosinase) (Glutamate carboxypeptidase-like protein 2). [Source:Uniprot/SWISSPROT;Acc:Q96KN2]	GO:0006508-proteolysis	GO:0004180-carboxypeptidase activity;GO:0008237-metallopeptidase activity;GO:0008270-zinc ion binding;GO:0046872-metal ion binding;GO:0046983-protein dimerization activity	-	15.8243	43.6199	10.2419	14.7721	10.2419	11.6064	1.13322	0.180425
KIAA1949	H200011107	ENSG00000206485;ENSG00000146112;ENSG00000206393	KIAA1949	-	-	-	-	-	-	131.466	200.926	125.883	172.078	125.883	135.201	1.07402	0.103022
Q9Y3A1_HUMAN	H300010501	ENSG00000109016	DHRS7B	NM_015510	gi|23065521|gb|NM_015510.3|NM_015510	dehydrogenase/reductase (SDR family) member 7B [Source:RefSeq_peptide;Acc:NP_056325]	GO:0008152-metabolic process	GO:0016491-oxidoreductase activity	-	28.0791	53.2545	22.4967	24.4067	22.4967	19.1763	0.852403	-0.230392
TGFB1	opHsV0400000071	ENSG00000105329	TGFB1	NM_000660	gi|63025221|gb|NM_000660.3|NM_000660	Transforming growth factor beta-1 precursor (TGF-beta-1) [Contains: Latency-associated peptide (LAP)]. [Source:Uniprot/SWISSPROT;Acc:P01137]	GO:0001501-skeletal development;GO:0001837-epithelial to mesenchymal transition;GO:0006468-protein amino acid phosphorylation;GO:0006954-inflammatory response;GO:0007179-transforming growth factor beta receptor signaling pathway;GO:0008219-cell death;GO:0008284-positive regulation of cell proliferation;GO:0008285-negative regulation of cell proliferation;GO:0008354-germ cell migration;GO:0009887-…	GO:0005160-transforming growth factor beta receptor binding;GO:0005515-protein binding;GO:0008083-growth factor activity;GO:0016563-transcriptional activator activity	GO:0005578-proteinaceous extracellular matrix;GO:0005615-extracellular space	120.285	136.504	114.703	107.656	114.703	84.5853	0.737429	-0.439424
DMPK	opHsV0400000561	ENSG00000104936	DMPK	NM_004409	gi|126131094|gb|NM_004409.3|NM_004409;gi|126131092|gb|NM_001081560.1|NM_001081560;gi|126091094|gb|NM_001081563.1|NM_001081563;gi|126091039|gb|NM_001081562.1|NM_001081562	Myotonin-protein kinase (EC 2.7.11.1) (Myotonic dystrophy protein kinase) (MDPK) (DM-kinase) (DMK) (DMPK) (MT-PK). [Source:Uniprot/SWISSPROT;Acc:Q09013]	GO:0006464-protein modification;GO:0006468-protein amino acid phosphorylation;GO:0008016-regulation of heart contraction;GO:0051056-regulation of small GTPase mediated signal transduction	GO:0000166-nucleotide binding;GO:0000287-magnesium ion binding;GO:0004674-protein serine/threonine kinase activity;GO:0005524-ATP binding;GO:0016740-transferase activity;GO:0042802-identical protein binding	-	54.8825	106.737	49.3002	77.8889	49.3002	61.1971	1.24132	0.311869
GTPBP5	H300018662	ENSG00000101181	GTPBP5	NM_015666	gi|31563510|gb|NM_015666.2|NM_015666	Putative GTP-binding protein 5. [Source:Uniprot/SWISSPROT;Acc:Q9H4K7]	-	GO:0000166-nucleotide binding;GO:0005525-GTP binding	GO:0005622-intracellular	202.481	239.667	196.898	210.819	196.898	165.64	0.841246	-0.2494
HIF1A	H300017074	ENSG00000100644	HIF1A	NM_181054;NM_001530	gi|31077210|gb|NM_181054.1|NM_181054;gi|31077212|gb|NM_001530.2|NM_001530	Hypoxia-inducible factor 1 alpha (HIF-1 alpha) (HIF1 alpha) (ARNT- interacting protein) (Member of PAS protein 1) (Basic-helix-loop- helix-PAS protein MOP1). [Source:Uniprot/SWISSPROT;Acc:Q16665]	GO:0001525-angiogenesis;GO:0001666-response to hypoxia;GO:0001755-neural crest cell migration;GO:0001947-heart looping;GO:0006355-regulation of transcription, DNA-dependent;GO:0007165-signal transduction;GO:0030154-cell differentiation;GO:0042592-homeostatic process;GO:0042981-regulation of apoptosis;GO:0045941-positive regulation of transcription;GO:0045944-positive regulation of transcription f…	GO:0003705-RNA polymerase II transcription factor activity, enhancer binding;GO:0004871-signal transducer activity;GO:0005515-protein binding;GO:0035035-histone acetyltransferase binding;GO:0046982-protein heterodimerization activity	GO:0005634-nucleus;GO:0009434-microtubule-based flagellum	181.481	288.146	175.899	259.298	175.899	203.73	1.15822	0.211913
NP_060703.2	H300018564	ENSG00000087263	OGFOD1	NM_018233	gi|94536835|gb|NM_018233.3|NM_018233	2-oxoglutarate and iron-dependent oxygenase domain containing 1 [Source:RefSeq_peptide;Acc:NP_060703]	GO:0019538-protein metabolic process	GO:0016706-oxidoreductase activity, acting on paired donors, with incorporation or reduction of molecular oxygen, 2-oxoglutarate as one don	-	162.153	278.48	156.57	249.632	156.57	196.135	1.2527	0.325039
WDR47	opHsV0400005752	ENSG00000085433	WDR47	NM_014969	gi|113411809|gb|XM_925853.2|XM_925853;gi|141802599|gb|NM_014969.4|NM_014969	WD repeat protein 47. [Source:Uniprot/SWISSPROT;Acc:O94967]	-	-	-	23.605	54.2476	18.0227	25.3998	18.0227	19.9565	1.1073	0.147046
OATL1	H300000566	ENSG00000068354	TBC1D25	NM_002536;NM_001006113	gi|124299170|gb|NM_002536.2|NM_002536	MG81 protein (Fragment). [Source:Uniprot/SPTREMBL;Acc:Q14830]	GO:0032313-regulation of Rab GTPase activity	GO:0005097-Rab GTPase activator activity	GO:0005622-intracellular	11.1423	39.2436	5.55997	10.3958	5.55997	8.16792	1.46906	0.554892
ZNRD1	H300003208	ENSG00000206429;ENSG00000206502;ENSG00000066379	RPA12_HUMAN	NM_014596;NM_170783	gi|25777706|gb|NM_170783.1|NM_170783;gi|25777705|gb|NM_014596.4|NM_014596	DNA-directed RNA polymerase I subunit 12 (EC 2.7.7.6) (Nuclear RNA polymerase I small-specific subunit Rpa12) (Zinc ribbon domain- containing protein 1). [Source:Uniprot/SWISSPROT;Acc:Q9P1U0]	GO:0006354-RNA elongation;GO:0006355-regulation of transcription, DNA-dependent	GO:0003677-DNA binding;GO:0003702-RNA polymerase II transcription factor activity;GO:0003899-DNA-directed RNA polymerase activity;GO:0008270-zinc ion binding;GO:0016740-transferase activity;GO:0046872-metal ion binding	GO:0005634-nucleus	605.242	525.328	599.659	496.48	599.659	390.083	0.650507	-0.620363
NP_066000.1	opHsV0400000116	ENSG00000013293	SLC7A14	NM_020949	gi|55925605|gb|NM_020949.1|NM_020949	solute carrier family 7 (cationic amino acid transporter, y+ system), member 14 [Source:RefSeq_peptide;Acc:NP_066000]	GO:0006810-transport;GO:0006865-amino acid transport	GO:0015171-amino acid transporter activity	GO:0016020-membrane	7.41281	33.4368	1.83047	4.58897	1.83047	3.60554	1.96974	0.978003
CND1_HUMAN	opHsV0400006275	ENSG00000010292	NCAPD2	NM_014865	gi|41281520|gb|NM_014865.2|NM_014865	Condensin complex subunit 1 (Non-SMC condensin I complex subunit D2) (Chromosome condensation-related SMC-associated protein 1) (Chromosome-associated protein D2) (hCAP-D2) (XCAP-D2 homolog). [Source:Uniprot/SWISSPROT;Acc:Q15021]	GO:0007049-cell cycle;GO:0007067-mitosis;GO:0007076-mitotic chromosome condensation;GO:0030261-chromosome condensation;GO:0051301-cell division	GO:0042393-histone binding	GO:0000793-condensed chromosome;GO:0000797-condensin core heterodimer;GO:0005634-nucleus;GO:0005737-cytoplasm;GO:0045120-pronucleus	86.441	89.4914	80.8587	60.6435	80.8587	47.6474	0.589268	-0.763004
-	H200005441	ENSG00000206029	NP_001008235.1	NM_001008234	-	-	-	-	-	247.859	371.901	242.276	343.053	242.276	269.536	1.11252	0.153825
COL14A1	H200004319	ENSG00000187955	COL14A1	NM_021110	gi|55743095|gb|NM_021110.1|NM_021110	Collagen alpha-1(XIV) chain precursor (Undulin). [Source:Uniprot/SWISSPROT;Acc:Q05707]	GO:0006817-phosphate transport;GO:0016337-cell-cell adhesion;GO:0030199-collagen fibril organization	GO:0005201-extracellular matrix structural constituent;GO:0005518-collagen binding;GO:0030674-protein binding, bridging	GO:0005581-collagen;GO:0005596-collagen type XIV;GO:0005737-cytoplasm	17.1593	40.809	11.577	11.9611	11.577	9.39781	0.811766	-0.300864
Q96PX9_HUMAN	H200012713	ENSG00000153404	NP_443141.2	-	gi|76253939|gb|NM_052909.2|NM_052909	CDNA FLJ43173 fis, clone FCBBF3007540, weakly similar to GUANINE NUCLEOTIDE EXCHANGE FACTOR DBS. [Source:Uniprot/SPTREMBL;Acc:Q6ZUZ8]	GO:0035023-regulation of Rho protein signal transduction	GO:0005085-guanyl-nucleotide exchange factor activity;GO:0005089-Rho guanyl-nucleotide exchange factor activity	GO:0005622-intracellular	8.054	36.3532	2.47166	7.50531	2.47166	5.8969	2.38581	1.25448	*
C9orf72	H200003301	ENSG00000147894	C9orf72	NM_018325	gi|37039611|gb|NM_018325.1|NM_018325	Uncharacterized protein C9orf72. [Source:Uniprot/SWISSPROT;Acc:Q96LT7]	-	-	-	31.4605	89.35	25.8781	60.5021	25.8781	47.5363	1.83693	0.877297
Q96PW6_HUMAN	H200017853	ENSG00000080947	Q8IVE0_HUMAN	-	-	-	-	-	-	11.2292	37.0468	5.64684	8.199	5.64684	6.44192	1.1408	0.190048
ERCC6	H200011022	ENSG00000032514	ERCC6	NM_000124	gi|4557564|gb|NM_000124.1|NM_000124	DNA excision repair protein ERCC-6 (EC 3.6.1.-) (ATP-dependent helicase ERCC6) (Cockayne syndrome protein CSB). [Source:Uniprot/SWISSPROT;Acc:Q03468]	GO:0006283-transcription-coupled nucleotide-excision repair;GO:0006290-pyrimidine dimer repair;GO:0006350-transcription;GO:0006355-regulation of transcription, DNA-dependent;GO:0006366-transcription from RNA polymerase II promoter;GO:0006979-response to oxidative stress;GO:0007605-sensory perception of sound	GO:0000166-nucleotide binding;GO:0003677-DNA binding;GO:0003678-DNA helicase activity;GO:0003702-RNA polymerase II transcription factor activity;GO:0004386-helicase activity;GO:0005515-protein binding;GO:0005524-ATP binding;GO:0016787-hydrolase activity	GO:0005634-nucleus	7.54778	38.5223	1.96543	9.67443	1.96543	7.60117	3.86743	1.95137	*
PSTPIP2	H200005660	ENSG00000152229	PSTPIP2	NM_024430	gi|24850110|gb|NM_024430.2|NM_024430	Proline-serine-threonine phosphatase-interacting protein 2. [Source:Uniprot/SWISSPROT;Acc:Q9H939]	-	-	GO:0005624-membrane fraction;GO:0005829-cytosol;GO:0005856-cytoskeleton	78.8103	395.021	73.2279	366.173	73.2279	287.701	3.92884	1.9741	*
SRCRB4D	H200012557	ENSG00000146700	SRCRB4D	NM_080744	gi|18152778|gb|NM_080744.1|NM_080744	scavenger receptor cysteine rich domain containing, group B (4 domains) [Source:RefSeq_peptide;Acc:NP_542782]	-	GO:0004872-receptor activity;GO:0005044-scavenger receptor activity	GO:0016020-membrane	48.6069	70.1209	43.0245	41.2731	43.0245	32.4281	0.753712	-0.407915
DPH5_HUMAN	H200020429	ENSG00000117543	DPH5	NM_015958	gi|117190323|gb|NM_001077395.1|NM_001077395;gi|117190325|gb|NM_001077394.1|NM_001077394;gi|117190261|gb|NM_015958.2|NM_015958	Probable diphthine synthase (EC 2.1.1.98) (Diphthamide biosynthesis methyltransferase). [Source:Uniprot/SWISSPROT;Acc:Q9H2P9]	GO:0008152-metabolic process;GO:0017183-peptidyl-diphthamide biosynthetic process from peptidyl-histidine	GO:0004164-diphthine synthase activity;GO:0008168-methyltransferase activity;GO:0016740-transferase activity	-	304.03	279.095	298.448	250.247	298.448	196.619	0.658805	-0.602077
Q9P001_HUMAN	H200002310	ENSG00000108961	NP_057576.2	NM_016492	gi|41462396|gb|NM_016492.3|NM_016492	RAN guanine nucleotide release factor [Source:RefSeq_peptide;Acc:NP_057576]	-	-	-	246.445	209.208	240.863	180.361	240.863	141.709	0.588337	-0.765285
NP_996806.1	H200018049	ENSG00000198767	YY2	NM_206923	gi|46048457|gb|NM_206923.1|NM_206923	YY2 transcription factor [Source:RefSeq_peptide;Acc:NP_996806]	-	GO:0003676-nucleic acid binding;GO:0008270-zinc ion binding;GO:0046872-metal ion binding	GO:0005622-intracellular	49.2614	83.5828	43.679	54.735	43.679	43.0051	0.984571	-0.0224335
Q9BTR0_HUMAN	H200011185	ENSG00000198664	Q9BTR0_HUMAN	NM_024342	gi|88861552|gb|NM_004491.3|NM_004491	GRLF1 protein. [Source:Uniprot/SPTREMBL;Acc:Q9BTR0]	GO:0006350-transcription;GO:0006355-regulation of transcription, DNA-dependent;GO:0007049-cell cycle;GO:0007165-signal transduction;GO:0007264-small GTPase mediated signal transduction;GO:0016481-negative regulation of transcription;GO:0042478-regulation of eye photoreceptor cell development;GO:0045786-negative regulation of progression through cell cycle	GO:0003677-DNA binding;GO:0003714-transcription corepressor activity;GO:0005096-GTPase activator activity;GO:0005525-GTP binding	GO:0005622-intracellular;GO:0005634-nucleus	129.504	98.3322	123.922	69.4843	123.922	54.5936	0.44055	-1.18262		*
NP_115720.1	H300002032	ENSG00000149761	NUDT22	NM_032344	gi|14150136|gb|NM_032344.1|NM_032344	Nucleoside diphosphate-linked moiety X motif 22 (Nudix motif 22). [Source:Uniprot/SWISSPROT;Acc:Q9BRQ3]	-	-	-	356.776	324.955	351.194	296.107	351.194	232.65	0.662455	-0.594105
C20orf80	opHsV0400004198	ENSG00000149531;ENSG00000109536	C20orf80	NM_004477;NM_207350	gi|73695875|gb|NM_004477.2|NM_004477;gi|113430755|gb|XM_001134405.1|XM_001134405;gi|113423592|gb|XM_001126144.1|XM_001126144;gi|113414021|gb|XM_942958.2|XM_942958;gi|113414019|gb|XM_943005.2|XM_943005	Putative FRG1-like protein C20orf80. [Source:Uniprot/SWISSPROT;Acc:Q9BZ01]	GO:0006364-rRNA processing;GO:0006397-mRNA processing;GO:0008380-RNA splicing	-	GO:0005634-nucleus;GO:0005681-spliceosome	998.667	2085.01	993.085	2056.17	993.085	1615.52	1.62677	0.702013
GBAS	H300020341	ENSG00000146729	GBAS	NM_001483	gi|4503936|gb|NM_001483.1|NM_001483	Protein NipSnap2 (Glioblastoma amplified sequence). [Source:Uniprot/SWISSPROT;Acc:O75323]	-	-	GO:0005624-membrane fraction;GO:0005739-mitochondrion;GO:0005887-integral to plasma membrane	416.423	425.324	410.84	396.476	410.84	311.51	0.758226	-0.399299
XP_064190.2	H300004843	ENSG00000176160	HSF5	XM_064190	gi|122937276|gb|NM_001080439.1|NM_001080439;gi|113427498|gb|XM_939614.2|XM_939614	heat shock transcription factor family member 5 [Source:RefSeq_peptide;Acc:NP_001073908]	GO:0006355-regulation of transcription, DNA-dependent;GO:0006457-protein folding;GO:0006986-response to unfolded protein	GO:0003700-transcription factor activity;GO:0043565-sequence-specific DNA binding	GO:0005634-nucleus	23.7909	47.7554	18.2086	18.9076	18.2086	14.8556	0.815858	-0.293611
C1QL2	H300007240	ENSG00000144119	C1QL2	NM_182528	gi|141802463|gb|NM_182528.2|NM_182528	complement component 1, q subcomponent-like 2 [Source:RefSeq_peptide;Acc:NP_872334]	GO:0006817-phosphate transport	-	GO:0005737-cytoplasm	105.367	184.079	99.785	155.231	99.785	121.965	1.22227	0.289569
XP_065750.4	H300007568	ENSG00000143880;ENSG00000122873	-	XM_065750	gi|50355973|gb|NM_018464.2|NM_018464	-	-	GO:0008270-zinc ion binding;GO:0046872-metal ion binding	GO:0005739-mitochondrion	130.22	222.347	124.638	193.499	124.638	152.031	1.21978	0.286624
Q9P1D8_HUMAN	H300007879	ENSG00000140703	Q9P1D8_HUMAN	-	-	-	-	-	-	518.304	855.33	512.721	826.482	512.721	649.364	1.26651	0.340853
Q96J08_HUMAN	H300022673	ENSG00000140367	UBE2Q2	NM_173469	gi|29789400|gb|NM_173469.1|NM_173469	Ubiquitin-conjugating enzyme E2 Q2 (EC 6.3.2.19) (Ubiquitin-protein ligase Q2) (Ubiquitin carrier protein Q2). [Source:Uniprot/SWISSPROT;Acc:Q8WVN8]	GO:0006464-protein modification;GO:0006512-ubiquitin cycle	GO:0000166-nucleotide binding;GO:0004842-ubiquitin-protein ligase activity;GO:0005524-ATP binding;GO:0016874-ligase activity	-	119.94	128.77	114.357	99.9222	114.357	78.5085	0.686519	-0.542629
NP_060161.2	H300019498	ENSG00000137821	LRRC49	NM_017691	gi|55743113|gb|NM_017691.2|NM_017691	Leucine-rich repeat-containing protein 49 (Tubulin polyglutamylase complex subunit 4) (PGs4). [Source:Uniprot/SWISSPROT;Acc:Q8IUZ0]	-	GO:0005515-protein binding	GO:0005856-cytoskeleton;GO:0005874-microtubule	27.0884	60.6799	21.506	31.8321	21.506	25.0104	1.16295	0.217786
Q9NU63_HUMAN	H300010174	ENSG00000206510;ENSG00000206451;ENSG00000204644	Q5JQC7_HUMAN	XM_294093	gi|113417966|gb|XM_940744.2|XM_940744;gi|113417827|gb|XM_936136.2|XM_936136;gi|113417795|gb|XM_936098.2|XM_936098;gi|113417446|gb|XM_294093.6|XM_294093	-	GO:0006355-regulation of transcription, DNA-dependent	GO:0003676-nucleic acid binding;GO:0008270-zinc ion binding;GO:0046872-metal ion binding	GO:0005622-intracellular	26.8535	64.9989	21.2711	36.151	21.2711	28.4038	1.33532	0.417184
PIWIL4	H300008121	ENSG00000134627	PIWIL4	NM_152431	gi|22748904|gb|NM_152431.1|NM_152431	Piwi-like protein 4. [Source:Uniprot/SWISSPROT;Acc:Q7Z3Z4]	GO:0007275-multicellular organismal development	-	-	260.18	722.634	254.598	693.787	254.598	545.106	2.14105	1.09832	*
CFHL4	H300000403	ENSG00000134365	CFHR4	NM_006684	gi|117320517|gb|NM_006684.2|NM_006684	Complement factor H-related protein 4 precursor (FHR-4). [Source:Uniprot/SWISSPROT;Acc:Q92496]	-	GO:0005319-lipid transporter activity	-	297.297	444.984	291.715	416.137	291.715	326.957	1.12081	0.164541
Q9H693_HUMAN	H300008882	ENSG00000131152	Q9H693_HUMAN	-	-	CDNA: FLJ22477 fis, clone HRC10815. [Source:Uniprot/SPTREMBL;Acc:Q9H693]	-	-	-	166.455	144.549	160.872	115.701	160.872	90.9057	0.565079	-0.823475
UBE2M_HUMAN	opHsV0400002419	ENSG00000130725	UBE2M	XM_497504;NM_003969	gi|84872128|gb|NR_002837.1|NR_002837;gi|37577133|gb|NM_003969.2|NM_003969	NEDD8-conjugating enzyme Ubc12 (EC 6.3.2.-) (Ubiquitin-conjugating enzyme E2 M) (NEDD8 protein ligase) (NEDD8 carrier protein). [Source:Uniprot/SWISSPROT;Acc:P61081]	-	-	-	2262.46	1859.88	2256.88	1831.04	2256.88	1438.64	0.637446	-0.649626
NP_115606.1	H300001524	ENSG00000127720	C12orf26	NM_032230	gi|39930470|gb|NM_032230.1|NM_032230	Uncharacterized protein C12orf26. [Source:Uniprot/SWISSPROT;Acc:Q8N6Q8]	-	-	-	186.953	168.399	181.371	139.551	181.371	109.645	0.604536	-0.7261
NP_001010925.1	H300003566	-	-	NM_001010925	gi|109389360|gb|NM_001010925.2|NM_001010925	-	-	-	-	8.79538	29.2756	3.21304		3.21304
ZNF137	H300007064	ENSG00000198538;ENSG00000196931;ENSG00000204604;ENSG00000160336;ENSG00000197385;ENSG00000123870	-	NM_003438	gi|89886462|gb|NM_003438.2|NM_003438;gi|113414441|gb|XM_496634.3|XM_496634;gi|113428720|gb|XM_937612.2|XM_937612;gi|113428375|gb|XM_039908.6|XM_039908;gi|113414999|gb|XM_001131190.1|XM_001131190;gi|121247448|gb|NM_001008401.2|NM_001008401;gi|57165427|gb|NM_006969.2|NM_006969;gi|57165429|gb|NM_199132.1|NM_199132;gi|57165431|gb|NM_001008801.1|NM_001008801	-	GO:0006350-transcription;GO:0006355-regulation of transcription, DNA-dependent	GO:0003700-transcription factor activity;GO:0008270-zinc ion binding;GO:0046872-metal ion binding	GO:0005622-intracellular;GO:0005634-nucleus	24.7052	75.458	19.1229	46.6101	19.1229	36.6214	1.91506	0.937389
SPATS2	H300019051	ENSG00000123352	SPATS2	NM_023071	gi|141803115|gb|NM_023071.2|NM_023071	spermatogenesis associated, serine-rich 2 [Source:RefSeq_peptide;Acc:NP_075559]	-	-	-	20.9497	43.0671	15.3673	14.2193	15.3673	11.1721	0.727001	-0.459971
C14orf102	H300019552	ENSG00000119720	C14orf102	NM_017970;NM_199043	gi|39932580|gb|NM_199043.1|NM_199043;gi|39932582|gb|NM_017970.2|NM_017970	Uncharacterized protein C14orf102. [Source:Uniprot/SWISSPROT;Acc:Q9H7Z3]	GO:0006396-RNA processing	GO:0000175-3'-5'-exoribonuclease activity;GO:0003723-RNA binding;GO:0005515-protein binding	-	35.2655	62.7869	29.6832	33.939	29.6832	26.6658	0.898346	-0.154657
PARP11	H300003438	ENSG00000164164;ENSG00000118976	Q01804-2	-	gi|40807495|gb|NM_199324.1|NM_199324;gi|40807494|gb|NM_017493.4|NM_017493	OTUD4_HUMAN Isoform 2 of Q01804 - Homo sapiens (Human) [Source:Uniprot/Varsplic;Acc:Q01804-2]	GO:0008150-biological_process	GO:0003674-molecular_function;GO:0005515-protein binding	GO:0005575-cellular_component	8.73455	43.7046	3.15221	14.8568	3.15221	11.6729	3.7031	1.88873	*
COMD2_HUMAN	opHsV0400000117	ENSG00000114744	COMMD2	NM_016094	gi|45545434|gb|NM_016094.2|NM_016094	COMM domain-containing protein 2. [Source:Uniprot/SWISSPROT;Acc:Q86X83]	-	-	-	234.463	422.697	228.881	393.85	228.881	309.446	1.352	0.435094
NP_079217.1	H300018885	ENSG00000113597	NP_079217.1	NM_024941	gi|142352627|gb|NM_024941.2|NM_024941	CDNA FLJ13611 fis, clone PLACE1010802. [Source:Uniprot/SPTREMBL;Acc:Q9H8I3]	-	-	-	68.4851	120.402	62.9028	91.5546	62.9028	71.9341	1.14358	0.193553
-	H300001192	ENSG00000109851	NP_001025036.1	XM_061930	gi|71274177|gb|NM_001029865.1|NM_001029865	developing brain homeobox 1 [Source:RefSeq_peptide;Acc:NP_001025036]	-	-	-	123.243	176.803	117.66	147.956	117.66	116.248	0.987999	-0.0174187
OR1N1	H300007042	ENSG00000171505	OR1N1	NM_012363	gi|46048142|gb|NM_012363.1|NM_012363	Olfactory receptor 1N1 (Olfactory receptor 1-26) (OR1-26) (Olfactory receptor 1N3) (Olfactory receptor OR9-22). [Source:Uniprot/SWISSPROT;Acc:Q8NGS0]	GO:0007165-signal transduction;GO:0007186-G-protein coupled receptor protein signaling pathway;GO:0007608-sensory perception of smell;GO:0050896-response to stimulus	GO:0004872-receptor activity;GO:0004984-olfactory receptor activity	GO:0016020-membrane;GO:0016021-integral to membrane	11.3418	36.7978	5.75948	7.95	5.75948	6.24629	1.08452	0.11706
Q8WVU8_HUMAN	H300002693	ENSG00000170550	Q8WVU8_HUMAN	-	-	RBL1 protein (Fragment). [Source:Uniprot/SPTREMBL;Acc:Q8WVU8]	-	-	-	10.6358	38.5861	5.05345	9.73824	5.05345	7.6513	1.51407	0.598435
Q8WYR5_HUMAN	opHsV0400001975	ENSG00000183984	Q8WYR5_HUMAN	-	-	Tumor rejection antigen. [Source:Uniprot/SPTREMBL;Acc:Q8WYR5]	-	-	-	69.4973	115.944	63.9149	87.0961	63.9149	68.4312	1.07066	0.0985007
Q86ST9_HUMAN	H300020956	ENSG00000155026;ENSG00000169402	Q86ST9_HUMAN	NM_173565	gi|113418397|gb|XM_001127254.1|XM_001127254;gi|113419380|gb|XM_001127690.1|XM_001127690;gi|141803528|gb|NM_173565.2|NM_173565	-	-	-	-	29.6594	64.9562	24.0771	36.1083	24.0771	28.3702	1.17831	0.236715
Q6ZQS7_HUMAN	opHsV0400008806	ENSG00000169246;ENSG00000198064;ENSG00000185864;ENSG00000169203	Q92617-2	XM_496129;XM_496136;XM_290670	gi|83415186|gb|NR_002555.2|NR_002555;gi|113426014|gb|XR_015786.1|XR_015786;gi|113425960|gb|XR_015889.1|XR_015889;gi|113425944|gb|XM_001132754.1|XM_001132754;gi|83415185|gb|NR_002603.1|NR_002603;gi|113425923|gb|XM_933869.2|XM_933869;gi|113425909|gb|XM_001134445.1|XM_001134445;gi|113425906|gb|XR_016550.1|XR_016550;gi|113425904|gb|XR_016512.1|XR_016512;gi|113425950|gb|XM_001132801.1|XM_001132801;gi|…	K0220_HUMAN Isoform 2 of Q92617 - Homo sapiens (Human) [Source:Uniprot/Varsplic;Acc:Q92617-2]	-	-	-	45.3856	74.3564	39.8033	45.5086	39.8033	35.756	0.898317	-0.154704
Q8TA88_HUMAN	H300004008	ENSG00000168275	C1orf31	NM_001012985	gi|61175257|gb|NM_001012985.1|NM_001012985	Novel protein. [Source:Uniprot/SPTREMBL;Acc:Q5JTJ2]	GO:0006118-electron transport	GO:0004129-cytochrome-c oxidase activity	GO:0005739-mitochondrion	481.09	1158.49	475.508	1129.65	475.508	887.558	1.86655	0.900373
OR2B2	H300006563	ENSG00000168131	OR2B2	NM_033057	gi|14780899|gb|NM_033057.1|NM_033057	Olfactory receptor 2B2 (Olfactory receptor 6-1) (OR6-1) (Hs6M1-10). [Source:Uniprot/SWISSPROT;Acc:Q9GZK3]	GO:0007165-signal transduction;GO:0007186-G-protein coupled receptor protein signaling pathway;GO:0007608-sensory perception of smell;GO:0050896-response to stimulus	GO:0004872-receptor activity;GO:0004984-olfactory receptor activity	GO:0016020-membrane;GO:0016021-integral to membrane	7.14059	29.4211	1.55825		1.55825
Q96F95_HUMAN	opHsV0400000695	ENSG00000167050	Q96F95_HUMAN	-	-	-	-	-	-	30.7318	78.2669	25.1495	49.4191	25.1495	38.8284	1.5439	0.626584
-	opHsV0400000694	-	-	XM_496063	gi|113425567|gb|XM_001128081.1|XM_001128081;gi|113425194|gb|XM_496063.3|XM_496063	-	-	-	-	8.47421	34.0658	2.89187	5.21795	2.89187	4.09973	1.41768	0.503527
TRUB1	H300003337	ENSG00000165832	TRUB1	NM_139169	gi|115583658|gb|NM_139169.4|NM_139169	Probable tRNA pseudouridine synthase 1 (EC 5.4.99.-). [Source:Uniprot/SWISSPROT;Acc:Q8WWH5]	GO:0008033-tRNA processing	GO:0004730-pseudouridylate synthase activity;GO:0016439-tRNA-pseudouridine synthase activity;GO:0016853-isomerase activity	-	71.3773	109.721	65.795	80.873	65.795	63.5417	0.965753	-0.0502742
Q9BTK2_HUMAN	H300004259	ENSG00000181384	YX002_HUMAN	XM_499185	gi|113430569|gb|XM_937527.2|XM_937527	Putative uncharacterized protein LOC642776. [Source:Uniprot/SWISSPROT;Acc:Q9BTK2]	-	-	-	24.8674	53.1788	19.285	24.3309	19.285	19.1167	0.991273	-0.0126458
NP_849149.2	H300020957	ENSG00000164675	NP_849149.2	NM_178827	gi|32526893|gb|NM_178827.3|NM_178827	CDNA FLJ35834 fis, clone TESTI2006615. [Source:Uniprot/SPTREMBL;Acc:Q8NA54]	GO:0006464-protein modification	-	-	10.0682	36.8767	4.48583	8.02884	4.48583	6.30823	1.40626	0.491862
XP_374428.2	H300007807	-	-	XM_295200;XM_374428	gi|113419401|gb|XM_374428.5|XM_374428;gi|113418999|gb|XM_939085.2|XM_939085;gi|113418417|gb|XM_295200.5|XM_295200	-	-	-	-	7.06674	37.0739	1.4844	8.22601	1.4844	6.46315	4.35406	2.12236	**
PDCL2	H300008942	ENSG00000163440	PDCL2	NM_152401	gi|51944949|gb|NM_152401.2|NM_152401	Phosducin-like protein 2. [Source:Uniprot/SWISSPROT;Acc:Q8N4E4]	-	-	-	7.05372	30.8237	1.47137		1.47137
CRYGC	H300015622	ENSG00000163254	CRYGC	NM_020989	gi|13377000|gb|NM_020989.2|NM_020989	Gamma crystallin C (Gamma crystallin 2-1) (Gamma crystallin 3). [Source:Uniprot/SWISSPROT;Acc:P07315]	GO:0001654-eye development;GO:0008150-biological_process	GO:0005212-structural constituent of eye lens	GO:0005575-cellular_component	12.0699	40.9645	6.48755	12.1167	6.48755	9.52004	1.46743	0.553295
Q96S13_HUMAN	H300003116	ENSG00000162002	Q96S13_HUMAN	-	-	-	-	-	-	9.90716	39.8235	4.32482	10.9757	4.32482	8.62358	1.99398	0.995648
OR7G1	H300003711	ENSG00000161807	OR7G1	NM_001005192	gi|52353283|gb|NM_001005192.1|NM_001005192	Olfactory receptor 7G1 (Olfactory receptor 19-15) (OR19-15). [Source:Uniprot/SWISSPROT;Acc:Q8NGA0]	GO:0007165-signal transduction;GO:0007186-G-protein coupled receptor protein signaling pathway;GO:0007608-sensory perception of smell;GO:0050896-response to stimulus	GO:0004872-receptor activity;GO:0004984-olfactory receptor activity	GO:0016020-membrane;GO:0016021-integral to membrane	12.9963	43.8894	7.41398	15.0415	7.41398	11.8181	1.59403	0.672676
ACTC_HUMAN	opHsV0400000552	ENSG00000159251	ACTC1	NM_005159	gi|113722123|gb|NM_005159.4|NM_005159	Actin, alpha cardiac muscle 1 (Alpha-cardiac actin). [Source:Uniprot/SWISSPROT;Acc:P68032]	GO:0006936-muscle contraction;GO:0008016-regulation of heart contraction	GO:0000166-nucleotide binding;GO:0005515-protein binding;GO:0005524-ATP binding;GO:0008307-structural constituent of muscle	GO:0005856-cytoskeleton;GO:0005884-actin filament	44.679	85.7907	39.0967	56.9428	39.0967	44.7398	1.14434	0.194513
Q8NC93_HUMAN	H300005716	ENSG00000179177;ENSG00000185251	-	-	gi|113423625|gb|XM_001131779.1|XM_001131779;gi|61966904|gb|NM_001013725.1|NM_001013725	-	-	-	-	175.47	220.263	169.888	191.415	169.888	150.394	0.885257	-0.175832
CYLC2	opHsV0400003108	ENSG00000155833	CYLC2	NM_001340	gi|86793197|gb|NM_001340.2|NM_001340	Cylicin-2 (Cylicin II) (Multiple-band polypeptide II). [Source:Uniprot/SWISSPROT;Acc:Q14093]	GO:0007275-multicellular organismal development;GO:0007283-spermatogenesis;GO:0030154-cell differentiation	GO:0005200-structural constituent of cytoskeleton	GO:0005856-cytoskeleton	6.89328	31.5823	1.31093		1.31093
C21orf99	H300006797	ENSG00000155258;ENSG00000163046	CU099_HUMAN	-	gi|113414053|gb|XR_017732.1|XR_017732;gi|113413260|gb|XR_017818.1|XR_017818;gi|113429483|gb|XR_018337.1|XR_018337;gi|113431222|gb|XM_001131907.1|XM_001131907	Uncharacterized protein C21orf99. [Source:Uniprot/SWISSPROT;Acc:P59093]	-	-	-	31.4871	59.2979	25.9048	30.4501	25.9048	23.9246	0.923558	-0.114725
C3orf6	H300006603	ENSG00000152492	CCDC50	NM_174908;NM_178335	gi|41281910|gb|NM_178335.1|NM_178335;gi|33186926|gb|NM_174908.2|NM_174908	Coiled-coil domain-containing protein 50 (Protein Ymer). [Source:Uniprot/SWISSPROT;Acc:Q8IVM0]	-	-	-	300.821	511.543	295.239	482.695	295.239	379.252	1.28456	0.361276
NP_997195.1	H300020841	ENSG00000075886;ENSG00000152086;ENSG00000198033	NP_997195.1	NM_207312	gi|46409269|gb|NM_207312.1|NM_207312;gi|58743305|gb|NM_080386.1|NM_080386;gi|17921990|gb|NM_079836.1|NM_079836;gi|17921992|gb|NM_006001.1|NM_006001	similar to alpha tubulin (LOC112714), mRNA [Source:RefSeq_dna;Acc:NM_207312]	GO:0007018-microtubule-based movement;GO:0051258-protein polymerization	GO:0000166-nucleotide binding;GO:0003924-GTPase activity;GO:0005198-structural molecule activity;GO:0005525-GTP binding	GO:0005874-microtubule;GO:0043234-protein complex	93.4847	163.144	87.9023	134.297	87.9023	105.516	1.20038	0.263494
Q8N4V4_HUMAN	H300009073	ENSG00000179578	Q8N4V4_HUMAN	-	-	-	-	-	-	11.0687	39.8833	5.4864	11.0354	5.4864	8.67049	1.58036	0.660253
-	H300018497	ENSG00000183889;ENSG00000183458;ENSG00000185208;ENSG00000198064;ENSG00000069651;ENSG00000183793	Q86VD5_HUMAN	NM_006985	gi|113425921|gb|XM_933834.2|XM_933834;gi|5902013|gb|NM_006985.1|NM_006985	KIAA0220-like protein (LOC339047 protein). [Source:Uniprot/SPTREMBL;Acc:Q9NRE7]	-	-	-	16.1704	41.7081	10.588	12.8603	10.588	10.1043	0.954311	-0.0674685
NP_776185.1	H300005113	ENSG00000179021	C3orf38	NM_173824	gi|34222236|gb|NM_173824.2|NM_173824	Uncharacterized protein C3orf38. [Source:Uniprot/SWISSPROT;Acc:Q5JPI3]	-	-	-	26.1263	62.6322	20.5439	33.7843	20.5439	26.5442	1.29207	0.369687
NP_940881.1	H300003914	ENSG00000178928	TPRX1	NM_198479	gi|72004268|gb|NM_198479.2|NM_198479	tetra-peptide repeat homeobox [Source:RefSeq_peptide;Acc:NP_940881]	GO:0006355-regulation of transcription, DNA-dependent	GO:0003700-transcription factor activity;GO:0043565-sequence-specific DNA binding	GO:0005634-nucleus	12.7974	41.4706	7.21504	12.6228	7.21504	9.91768	1.37458	0.458996
Q8NHB0_HUMAN	H300008316	ENSG00000178336	Q8NHB0_HUMAN	-	-	Seven transmembrane helix receptor. [Source:Uniprot/SPTREMBL;Acc:Q8NHB0]	-	-	-	23.1234	54.4846	17.5411	25.6368	17.5411	20.1427	1.14832	0.199523
C9orf62	H300008452	ENSG00000178243	Q8N4C0_HUMAN	-	-	C9orf62 protein. [Source:Uniprot/SPTREMBL;Acc:Q8N4C0]	-	-	-	7.88111	33.8525	2.29877	5.00466	2.29877	3.93215	1.71055	0.774457
THAP5	opHsV0400002905	ENSG00000186921;ENSG00000177683	-	NM_182529;XM_212061;XM_499392	gi|32698887|gb|NM_182529.1|NM_182529	-	-	-	-	10.4629	36.6658	4.88056	7.81798	4.88056	6.14256	1.25858	0.331793
-	H300006615	ENSG00000179170;ENSG00000177306;ENSG00000197526;ENSG00000197116;ENSG00000187503;ENSG00000206014;ENSG00000198508;ENSG00000127530;ENSG00000180494;ENSG00000180477;ENSG00000206496;ENSG00000174126;ENSG00000177586;ENSG00000198544;ENSG00000188668;ENSG00000205847;ENSG00000206497;ENSG00000188000;ENSG00000168227;ENSG00000184669;ENSG00000105061;ENSG00000176525;ENSG00000187847;ENSG00000174667;ENSG00000177400…	-	-	gi|52353281|gb|NM_001005191.1|NM_001005191;gi|121247394|gb|NM_001079935.1|NM_001079935;gi|91206427|gb|NM_001040071.1|NM_001040071;gi|91206407|gb|NM_001040066.1|NM_001040066;gi|113419942|gb|XM_001129295.1|XM_001129295;gi|113419940|gb|XM_001129307.1|XM_001129307;gi|53828728|gb|NM_175883.1|NM_175883;gi|141802516|gb|NR_002822.2|NR_002822;gi|39812354|gb|NM_198944.1|NM_198944;gi|52353345|gb|NM_00100519…	-	GO:0007165-signal transduction;GO:0007186-G-protein coupled receptor protein signaling pathway;GO:0007608-sensory perception of smell;GO:0050896-response to stimulus	GO:0004872-receptor activity;GO:0004984-olfactory receptor activity	GO:0016020-membrane;GO:0016021-integral to membrane	38.8731	88.4589	33.2908	59.6111	33.2908	46.8362	1.40688	0.492503
Q86X12_HUMAN	opHsV0400001085	ENSG00000177990;ENSG00000177111	Q4G128_HUMAN	-	gi|113418667|gb|XR_016777.1|XR_016777;gi|113419676|gb|XR_018023.1|XR_018023;gi|113419156|gb|XR_017771.1|XR_017771;gi|93277104|gb|NM_173812.4|NM_173812	-	-	-	-	12.144	35.8375	6.56168	6.98962	6.56168	5.49172	0.836938	-0.256807
-	H300003404	ENSG00000138867;ENSG00000170682;ENSG00000203512;ENSG00000178188;ENSG00000206368;ENSG00000165185;ENSG00000129244;ENSG00000171864;ENSG00000206221;ENSG00000183597;ENSG00000182534;ENSG00000185344;ENSG00000197146;ENSG00000204635;ENSG00000139719;ENSG00000187522;ENSG00000134253;ENSG00000205480;ENSG00000055332;ENSG00000130997;ENSG00000147117;ENSG00000185275;ENSG00000152229;ENSG00000197296	C22orf13	-	gi|50845406|gb|NM_031444.2|NM_031444;gi|34335267|gb|NM_012409.2|NM_012409;gi|56549130|gb|NM_001008528.1|NM_001008528;gi|24850110|gb|NM_024430.2|NM_024430;gi|141802706|gb|NM_024511.5|NM_024511;gi|49574490|gb|NM_001678.3|NM_001678;gi|91206458|gb|NM_022916.4|NM_022916;gi|22004646|gb|NM_145865.1|NM_145865;gi|19743870|gb|NM_133279.1|NM_133279;gi|4506102|gb|NM_002759.1|NM_002759;gi|7662407|gb|NM_014898…	Uncharacterized protein C22orf13 (Protein LLN4). [Source:Uniprot/SWISSPROT;Acc:Q96NT3]	-	-	-	591.445	662.635	585.863	633.787	585.863	497.964	0.849967	-0.234521
NP_775749.1	H300003023	ENSG00000176563	CNTD1	NM_173478	gi|27735056|gb|NM_173478.1|NM_173478	cyclin N-terminal domain containing 1 [Source:RefSeq_peptide;Acc:NP_775749]	-	-	-	6.41196	32.6832		3.83536		3.01343
OR5AN1	H300005887	ENSG00000176495	OR5AN1	NM_001004729	gi|52317110|gb|NM_001004729.1|NM_001004729	Olfactory receptor 5AN1 (Olfactory receptor OR11-244). [Source:Uniprot/SWISSPROT;Acc:Q8NGI8]	GO:0007165-signal transduction;GO:0007186-G-protein coupled receptor protein signaling pathway;GO:0007608-sensory perception of smell;GO:0050896-response to stimulus	GO:0004872-receptor activity;GO:0004984-olfactory receptor activity	GO:0016020-membrane;GO:0016021-integral to membrane	11.2778	42.7096	5.6955	13.8618	5.6955	10.8912	1.91224	0.935263
ZDH21_HUMAN	H300008406	ENSG00000175893	ZDHHC21	NM_178566	gi|31341670|gb|NM_178566.2|NM_178566	Probable palmitoyltransferase ZDHHC21 (EC 2.3.1.-) (Zinc finger DHHC domain-containing protein 21) (DHHC-21). [Source:Uniprot/SWISSPROT;Acc:Q8IVQ6]	-	GO:0008270-zinc ion binding;GO:0008415-acyltransferase activity;GO:0016740-transferase activity;GO:0046872-metal ion binding	GO:0016020-membrane;GO:0016021-integral to membrane	59.687	100.544	54.1047	71.6961	54.1047	56.3314	1.04116	0.0581851
DULLARD	H300006294	ENSG00000175826	DULLARD	NM_015343	gi|34222318|gb|NM_015343.3|NM_015343;gi|113415166|gb|XR_015546.1|XR_015546;gi|113414604|gb|XR_015650.1|XR_015650	dullard homolog [Source:RefSeq_peptide;Acc:NP_056158]	-	GO:0016791-phosphoric monoester hydrolase activity	-	850.473	996.739	844.891	967.892	844.891	760.469	0.90008	-0.151875
OR5M3	H300010258	ENSG00000174937	OR5M3	NM_001004742	gi|52317133|gb|NM_001004742.1|NM_001004742	Olfactory receptor 5M3 (Olfactory receptor OR11-191). [Source:Uniprot/SWISSPROT;Acc:Q8NGP4]	GO:0007165-signal transduction;GO:0007186-G-protein coupled receptor protein signaling pathway;GO:0007608-sensory perception of smell;GO:0050896-response to stimulus	GO:0004872-receptor activity;GO:0004984-olfactory receptor activity	GO:0016020-membrane;GO:0016021-integral to membrane	12.8475	41.8116	7.26513	12.9637	7.26513	10.1856	1.40198	0.487464
NP_808881.1	opHsV0400006700	ENSG00000174840	NP_808881.2	NM_177966	gi|68051727|gb|NM_177966.4|NM_177966	2'-phosphodiesterase [Source:RefSeq_peptide;Acc:NP_808881]	-	-	-	478.983	1125.05	473.401	1096.21	473.401	861.285	1.81936	0.86343
-	H300008940	ENSG00000141279;ENSG00000174093	-	XM_496214	gi|113427159|gb|XM_001129120.1|XM_001129120;gi|15451906|gb|NM_006310.2|NM_006310	-	GO:0006508-proteolysis	GO:0004179-membrane alanyl aminopeptidase activity;GO:0008237-metallopeptidase activity;GO:0008270-zinc ion binding	-	16.5405	44.1534	10.9581	15.3056	10.9581	12.0255	1.09741	0.1341
Q9NPD2_HUMAN	opHsV0400003611	ENSG00000208038;ENSG00000171345;ENSG00000188362	A0A4R5_HUMAN	-	gi|131412244|gb|NM_002276.4|NM_002276;gi|113415711|gb|XR_016738.1|XR_016738;gi|113416208|gb|XR_018874.1|XR_018874;gi|113417572|gb|XR_016255.1|XR_016255;gi|113418180|gb|XR_018678.1|XR_018678	Keratin 19 (Fragment). [Source:Uniprot/SPTREMBL;Acc:A0A4R5]	GO:0045214-sarcomere organization	GO:0005200-structural constituent of cytoskeleton;GO:0005515-protein binding;GO:0008307-structural constituent of muscle	GO:0005882-intermediate filament;GO:0043034-costamere	8.57383	33.4553	2.99148	4.60748	2.99148	3.62008	1.21013	0.275162
Q7M4Q5_HUMAN	opHsV0400003632	ENSG00000121335;ENSG00000197870;ENSG00000173342	PRPE_HUMAN	-	gi|117168264|gb|NM_006248.2|NM_006248;gi|41349481|gb|NM_005039.2|NM_005039;gi|113423662|gb|XM_001128835.1|XM_001128835;gi|41349485|gb|NM_199354.1|NM_199354;gi|41349483|gb|NM_199353.1|NM_199353;gi|113423261|gb|XM_932567.2|XM_932567;gi|117306166|gb|NM_006249.4|NM_006249	Basic proline-rich peptide P-E (IB-9). [Source:Uniprot/SWISSPROT;Acc:P02811]	GO:0007186-G-protein coupled receptor protein signaling pathway;GO:0008150-biological_process	GO:0001584-rhodopsin-like receptor activity;GO:0003674-molecular_function	GO:0005575-cellular_component;GO:0016021-integral to membrane	21.6172	52.9001	16.0348	24.0523	16.0348	18.8978	1.17854	0.237006
XP_087761.1	H300009727	ENSG00000173261	PLAC8L1	XM_087761	gi|71274179|gb|NM_001029869.1|NM_001029869	PLAC8-like 1 [Source:RefSeq_peptide;Acc:NP_001025040]	-	-	-	47.9912	75.2024	42.4088	46.3546	42.4088	36.4206	0.858798	-0.219609
KLHL6	opHsV0400003560	ENSG00000172578	KLHL6	NM_130446	gi|109150406|gb|NM_130446.2|NM_130446	Kelch-like protein 6. [Source:Uniprot/SWISSPROT;Acc:Q8WZ60]	-	GO:0005515-protein binding	-	29.4002	46.4632	23.8179	17.6154	23.8179	13.8404	0.581092	-0.783163
OR9G4	H300000062	ENSG00000172457	OR9G4	NM_001005284	gi|52627210|gb|NM_001005284.1|NM_001005284	Olfactory receptor 9G4. [Source:Uniprot/SWISSPROT;Acc:Q8NGQ1]	GO:0007165-signal transduction;GO:0007186-G-protein coupled receptor protein signaling pathway;GO:0007608-sensory perception of smell;GO:0050896-response to stimulus	GO:0004872-receptor activity;GO:0004984-olfactory receptor activity	GO:0016020-membrane;GO:0016021-integral to membrane	36.0199	68.7625	30.4376	39.9147	30.4376	31.3608	1.03033	0.0431084
-	opHsV0400000820	-	-	-	-	-	-	-	-	50.8478	80.8743	45.2654	52.0265	45.2654	40.877	0.903052	-0.147119
NRIP2	H300018467	ENSG00000053702	NRIP2	NM_031474	gi|13899326|gb|NM_031474.1|NM_031474	Nuclear receptor-interacting protein 2. [Source:Uniprot/SWISSPROT;Acc:Q9BQI9]	-	-	-	139.055	198.358	133.473	169.51	133.473	133.183	0.997833	-0.0031304
NP_777570.1	opHsV0400001963	ENSG00000184786	TCTE3	NM_174910	gi|28372534|gb|NM_174910.1|NM_174910	t-complex-associated-testis-expressed 3 [Source:RefSeq_peptide;Acc:NP_777570]	-	-	-	34.9832	70.5296	29.4008	41.6818	29.4008	32.7492	1.11389	0.155605
-	opHsV0400002359	ENSG00000056050	C4orf27	-	gi|113417374|gb|XR_019292.1|XR_019292;gi|113416842|gb|XR_017283.1|XR_017283;gi|8923502|gb|NM_017867.1|NM_017867;gi|113421013|gb|XR_018518.1|XR_018518;gi|113420626|gb|XR_017193.1|XR_017193	similar to CG1218-PA (LOC646058), mRNA [Source:RefSeq_dna;Acc:XR_019292]	-	-	-	42.138	56.0358	36.5557	27.188	36.5557	21.3615	0.584355	-0.775083
EFNA5	opHsV0400002585	ENSG00000184349	EFNA5	NM_001962	gi|4503486|gb|NM_001962.1|NM_001962	Ephrin-A5 precursor (EPH-related receptor tyrosine kinase ligand 7) (LERK-7) (AL-1). [Source:Uniprot/SWISSPROT;Acc:P52803]	GO:0007267-cell-cell signaling;GO:0007275-multicellular organismal development;GO:0007399-nervous system development;GO:0030154-cell differentiation;GO:0031290-retinal ganglion cell axon guidance	GO:0005515-protein binding;GO:0045499-chemorepellant activity;GO:0046875-ephrin receptor binding;GO:0048503-GPI anchor binding	GO:0005615-extracellular space;GO:0016020-membrane;GO:0046658-anchored to plasma membrane	11.0815	36.61	5.49914	7.76219	5.49914	6.09873	1.10903	0.149303
Q8NGW2_HUMAN	opHsV0400001597	ENSG00000184303;ENSG00000169676;ENSG00000175658	DRD5P1	-	gi|34328907|gb|NM_000798.3|NM_000798	Seven transmembrane helix receptor. [Source:Uniprot/SPTREMBL;Acc:Q8NGW2]	GO:0007165-signal transduction;GO:0007186-G-protein coupled receptor protein signaling pathway;GO:0007191-dopamine receptor, adenylate cyclase activating pathway;GO:0007268-synaptic transmission	GO:0001584-rhodopsin-like receptor activity;GO:0004872-receptor activity;GO:0004952-dopamine receptor activity	GO:0005887-integral to plasma membrane;GO:0016020-membrane	75.9438	101.965	70.3615	73.1173	70.3615	57.448	0.81647	-0.292529
Q5W0G5_HUMAN	opHsV0400002301	ENSG00000183938;ENSG00000211748	Q5W0G5_HUMAN	-	-	T cell receptor beta variable 21/OR9-2 (Fragment). [Source:Uniprot/SPTREMBL;Acc:Q5W0G5]	-	-	-	6.65927	33.1035	1.07693	4.25564	1.07693	3.34364	3.1048	1.6345	*
-	opHsV0400002168	-	-	-	-	-	-	-	-	494.811	971.664	489.229	942.816	489.229	740.768	1.51415	0.598513
-	opHsV0400002602	ENSG00000183528	Q0VAF8_HUMAN	XM_497999	gi|113417017|gb|XM_001126066.1|XM_001126066	-	-	-	-	8.4745	36.2275	2.89215	7.37964	2.89215	5.79816	2.00479	1.00345	*
NP12_HUMAN	opHsV0400004685	ENSG00000198358;ENSG00000197423	NP12_HUMAN	-	-	HERV-K_1q22 provirus Np9 protein (HERV-K102 Np9 protein) (HERV-K(III) Np9 protein). [Source:Uniprot/SWISSPROT;Acc:P61582]	-	-	-	46.3483	87.278	40.7659	58.4302	40.7659	45.9084	1.12615	0.171395
XP_496502.1	opHsV0400001738	ENSG00000128262;ENSG00000167390;ENSG00000189258;ENSG00000183169;ENSG00000182356;ENSG00000184978;ENSG00000185016	Q5NV77_HUMAN	-	gi|113429260|gb|XM_001126768.1|XM_001126768;gi|113429530|gb|XM_941270.2|XM_941270;gi|113429349|gb|XM_929034.2|XM_929034;gi|113429346|gb|XM_496502.3|XM_496502;gi|113429327|gb|XR_015462.1|XR_015462;gi|113429317|gb|XM_001129328.1|XM_001129328;gi|113428994|gb|XR_019113.1|XR_019113;gi|113416701|gb|XR_015199.1|XR_015199;gi|113416425|gb|XM_001127991.1|XM_001127991;gi|113416423|gb|XM_001128001.1|XM_00112…	POM121-like 1 protein. [Source:Uniprot/SPTREMBL;Acc:Q5NV77]	-	-	-	17.7009	44.3147	12.1186	15.4668	12.1186	12.1522	1.00278	0.0040006
Q96DP8_HUMAN	opHsV0400002428	ENSG00000183126	Q96DP8_HUMAN	-	-	CDNA FLJ30901 fis, clone FEBRA2005778, weakly similar to INTEGUMENTARY MUCIN A.1. [Source:Uniprot/SPTREMBL;Acc:Q96DP8]	-	-	-	60.5651	84.3658	54.9828	55.518	54.9828	43.6203	0.793345	-0.333979
Q8N8G7_HUMAN	H300000080	ENSG00000182797	Q8N8G7_HUMAN	-	-	CDNA FLJ39530 fis, clone PUAEN2004400. [Source:Uniprot/SPTREMBL;Acc:Q8N8G7]	-	-	-	49.7708	86.5678	44.1884	57.72	44.1884	45.3504	1.0263	0.0374461
-	opHsV0400001940	-	-	-	gi|113425439|gb|XR_016522.1|XR_016522	-	-	-	-	11.8356	36.7502	6.25325	7.90232	6.25325	6.20882	0.992895	-0.0102873
DEFQ1	opHsV0400001777	ENSG00000206047;ENSG00000182391	-	-	-	-	-	-	-	7.82	34.5723	2.23765	5.7245	2.23765	4.49772	2.01002	1.00721	*
NP_857597.1	opHsV0400002564	ENSG00000182348	ZNF804B	NM_181646	gi|37202115|gb|NM_181646.2|NM_181646	zinc finger 804B [Source:RefSeq_peptide;Acc:NP_857597]	-	GO:0003676-nucleic acid binding;GO:0008270-zinc ion binding	GO:0005622-intracellular	38.9982	146.368	33.4158	117.52	33.4158	92.3352	2.76322	1.46635	*
NP_777566.1	H300002448	ENSG00000182035	NP_001018092.1	NM_174906	gi|66275525|gb|NM_001018082.1|NM_001018082	small adipocyte factor 1 [Source:RefSeq_peptide;Acc:NP_001018092]	-	-	-	39.5893	72.7952	34.0069	43.9474	34.0069	34.5293	1.01536	0.0219926
-	H300002619	ENSG00000103365;ENSG00000135040;ENSG00000124209;ENSG00000162461;ENSG00000134874;ENSG00000196689;ENSG00000196319;ENSG00000101892;ENSG00000092978;ENSG00000128989	RAB22A	-	gi|12965168|gb|NM_012069.2|NM_012069;gi|117306161|gb|NM_080704.3|NM_080704;gi|117306160|gb|NM_018727.5|NM_018727;gi|117306162|gb|NM_080705.3|NM_080705;gi|117306163|gb|NM_080706.3|NM_080706;gi|34577103|gb|NM_020673.2|NM_020673;gi|46409329|gb|NM_207348.1|NM_207348;gi|112734796|gb|NR_003135.1|NR_003135;gi|134244586|gb|NM_004230.3|NM_004230;gi|77157783|gb|NM_015044.3|NM_015044;gi|126506310|gb|NR_0033…	Ras-related protein Rab-22A (Rab-22). [Source:Uniprot/SWISSPROT;Acc:Q9UL26]	-	-	-	3545.01	4505.18	3539.42	4476.33	3539.42	3517.04	0.993675	-0.00915473
Q7Z7L3_HUMAN	H300005472	ENSG00000181392	Q8N205_HUMAN	NM_153233	gi|89886474|gb|NM_001039876.1|NM_001039876	C19orf46 protein. [Source:Uniprot/SPTREMBL;Acc:Q7Z7L3]	-	GO:0003779-actin binding	GO:0016021-integral to membrane	19.8405	49.5502	14.2581	20.7024	14.2581	16.2658	1.14081	0.190055
NP_671727.1	H300009128	ENSG00000181283	NP_671727.1	NM_147194	gi|113418692|gb|XM_001130579.1|XM_001130579;gi|113419693|gb|XM_935566.2|XM_935566;gi|22218352|gb|NM_147194.1|NM_147194	-	-	-	-	57.6893	73.7285	52.107	44.8807	52.107	35.2626	0.676735	-0.563337
BHLHB5	H300006073	ENSG00000180828	BHLHB5	NM_152414	gi|44680137|gb|NM_152414.3|NM_152414	basic helix-loop-helix domain containing, class B, 5 [Source:RefSeq_peptide;Acc:NP_689627]	GO:0006355-regulation of transcription, DNA-dependent	GO:0030528-transcription regulator activity	GO:0005634-nucleus	20.0999	56.1226	14.5176	27.2747	14.5176	21.4297	1.47612	0.561806
-	H300006085	ENSG00000170421	KRT8	-	gi|113420461|gb|XR_018129.1|XR_018129;gi|113420156|gb|XR_016176.1|XR_016176;gi|113423364|gb|XR_016847.1|XR_016847;gi|113423790|gb|XR_018864.1|XR_018864;gi|113420087|gb|XM_001128897.1|XM_001128897;gi|113420085|gb|XM_001128905.1|XM_001128905;gi|113420396|gb|XM_001126784.1|XM_001126784;gi|113420394|gb|XM_001126798.1|XM_001126798;gi|68226427|gb|NM_002273.2|NM_002273;gi|113430621|gb|XR_018151.1|XR_018…	Keratin, type II cytoskeletal 8 (Cytokeratin-8) (CK-8) (Keratin-8) (K8). [Source:Uniprot/SWISSPROT;Acc:P05787]	-	-	-	56.8594	89.4408	51.277	60.593	51.277	47.6077	0.928441	-0.107117
HMG17L1	opHsV0400001020	ENSG00000180150	-	-	gi|89033814|gb|XM_932569.1|XM_932569;gi|89034590|gb|XM_944824.1|XM_944824	-	-	-	-	2094.95	2582.94	2089.37	2554.09	2089.37	2006.74	0.960451	-0.0582156
-	H300009701	ENSG00000181819;ENSG00000187074;ENSG00000104756	-	-	gi|113422592|gb|XR_015401.1|XR_015401;gi|113423110|gb|XR_015540.1|XR_015540;gi|113420051|gb|XR_016174.1|XR_016174;gi|113420354|gb|XR_019055.1|XR_019055;gi|39753958|gb|NM_017634.2|NM_017634;gi|113416449|gb|XR_015588.1|XR_015588;gi|113417025|gb|XR_018571.1|XR_018571;gi|113426699|gb|XR_015968.1|XR_015968;gi|113427295|gb|XR_015972.1|XR_015972	-	-	-	-	20.7278	52.2657	15.1455	23.4178	15.1455	18.3993	1.21484	0.280764
NP_954871.1	opHsV0400003716	ENSG00000189120	SP6	NM_199262	gi|42490765|gb|NM_199262.2|NM_199262	Transcription factor Sp6 (Krueppel-like factor 14). [Source:Uniprot/SWISSPROT;Acc:Q3SY56]	GO:0006350-transcription;GO:0006355-regulation of transcription, DNA-dependent	GO:0003677-DNA binding;GO:0008270-zinc ion binding;GO:0046872-metal ion binding	GO:0005622-intracellular;GO:0005634-nucleus	17.0343	52.5402	11.4519	23.6924	11.4519	18.615	1.62549	0.700878
-	opHsV0400001912	ENSG00000197910;ENSG00000188100;ENSG00000188279;ENSG00000189090	FAM25_HUMAN	-	gi|113421994|gb|XM_937781.2|XM_937781;gi|113421520|gb|XM_001128899.1|XM_001128899;gi|113421447|gb|XM_926802.2|XM_926802;gi|113422070|gb|XM_937048.2|XM_937048;gi|113421655|gb|XM_926530.2|XM_926530;gi|113421508|gb|XM_927297.2|XM_927297;gi|113421484|gb|XM_001126903.1|XM_001126903;gi|113421452|gb|XM_001127396.1|XM_001127396	Protein FAM25. [Source:Uniprot/SWISSPROT;Acc:Q5VTM1]	-	-	-	13.6508	38.9098	8.06848	10.062	8.06848	7.90567	0.979821	-0.0294105
ARK74_HUMAN	H300022310	ENSG00000188838;ENSG00000211454	NP_957704.1	NM_201252	gi|41152111|gb|NM_201252.1|NM_201252	aflatoxin B1 aldehyde reductase 3 [Source:RefSeq_peptide;Acc:NP_957704]	-	GO:0008430-selenium binding;GO:0016491-oxidoreductase activity	-	11.2419	37.0322	5.65958	8.18441	5.65958	6.43046	1.13621	0.184228
XP_370722.2	opHsV0400007494	ENSG00000188811	NP_001017370.1	XM_370722	gi|62821781|gb|NM_001012754.2|NM_001012754;gi|62821784|gb|NM_001017370.1|NM_001017370	similar to RIKEN cDNA 8030451K01 (LOC387921), transcript variant 1, mRNA [Source:RefSeq_dna;Acc:NM_001012754]	-	-	-	18.5544	44.665	12.972	15.8171	12.972	12.4275	0.958021	-0.0618711
XP_372337.2	opHsV0400003997	-	-	XM_372337	-	-	-	-	-	8.34011	34.747	2.75776	5.89921	2.75776	4.63499	1.68071	0.749068
Q13381_HUMAN	opHsV0400002727	ENSG00000169800;ENSG00000186406;ENSG00000206046;ENSG00000206011;ENSG00000188518;ENSG00000174622;ENSG00000169811	Q13381_HUMAN	-	gi|34303936|gb|NM_152585.1|NM_152585;gi|56090526|gb|NM_001006118.2|NM_001006118;gi|54633343|gb|NM_001006121.1|NM_001006121;gi|56090532|gb|NM_001006120.2|NM_001006120;gi|56090528|gb|NM_001006117.2|NM_001006117;gi|56682954|gb|NM_005058.2|NM_005058;gi|56118295|gb|NM_001007526.1|NM_001007526;gi|113430739|gb|XM_939896.2|XM_939896	RNA binding motif (Fragment). [Source:Uniprot/SPTREMBL;Acc:Q13381]	GO:0007283-spermatogenesis	GO:0000166-nucleotide binding;GO:0003723-RNA binding	GO:0005575-cellular_component	19.6789	48.1395	14.0965	19.2917	14.0965	15.1574	1.07526	0.104681
TAS2R45	opHsV0400003260	-	-	NM_176886	gi|29126244|gb|NM_176886.1|NM_176886	-	GO:0007165-signal transduction;GO:0007186-G-protein coupled receptor protein signaling pathway;GO:0050896-response to stimulus;GO:0050909-sensory perception of taste	GO:0004872-receptor activity;GO:0004930-G-protein coupled receptor activity	GO:0016020-membrane;GO:0016021-integral to membrane	7.24021	32.1004	1.65786		1.65786
ASH2L	H300019184	ENSG00000129691	ASH2L	NM_004674	gi|141802166|gb|NM_004674.2|NM_004674	Set1/Ash2 histone methyltransferase complex subunit ASH2 (ASH2-like protein). [Source:Uniprot/SWISSPROT;Acc:Q9UBL3]	GO:0006350-transcription;GO:0006355-regulation of transcription, DNA-dependent;GO:0006366-transcription from RNA polymerase II promoter;GO:0030097-hemopoiesis	GO:0003677-DNA binding;GO:0005515-protein binding;GO:0008270-zinc ion binding;GO:0030528-transcription regulator activity;GO:0046872-metal ion binding	GO:0005634-nucleus;GO:0035097-histone methyltransferase complex	510.052	460.499	504.47	431.651	504.47	339.147	0.672283	-0.572859
-	H300002656	ENSG00000183955;ENSG00000188063	-	-	gi|45356742|gb|NM_020382.3|NM_020382;gi|113412346|gb|XR_018348.1|XR_018348	-	GO:0016568-chromatin modification	GO:0008168-methyltransferase activity;GO:0016740-transferase activity;GO:0018024-histone-lysine N-methyltransferase activity	GO:0005634-nucleus	161.937	231.416	156.355	202.568	156.355	159.157	1.01792	0.0256299
NP_847884.1	opHsV0400003466	ENSG00000188026	NP_847884.1	NM_178314	gi|31342079|gb|NM_178314.2|NM_178314	CDNA FLJ39378 fis, clone PERIC2000214. [Source:Uniprot/SPTREMBL;Acc:Q8N1M0]	-	-	-	24.6186	51.6421	19.0363	22.7943	19.0363	17.9094	0.940804	-0.0880343
-	opHsV0400008186	ENSG00000174057;ENSG00000114942;ENSG00000187828;ENSG00000104529	EEF1B2	NM_021121;XM_374526;NM_001959	gi|83376128|gb|NM_021121.3|NM_021121;gi|83376129|gb|NM_001037663.1|NM_001037663;gi|113419794|gb|XM_935576.2|XM_935576;gi|113418743|gb|XR_017470.1|XR_017470;gi|113430283|gb|XM_939878.2|XM_939878;gi|83376127|gb|NM_001959.3|NM_001959;gi|113419246|gb|XM_938522.2|XM_938522;gi|113429706|gb|XM_929918.2|XM_929918;gi|113413495|gb|XR_017661.1|XR_017661;gi|113414304|gb|XR_019410.1|XR_019410;gi|25453471|gb|N…	Elongation factor 1-beta (EF-1-beta). [Source:Uniprot/SWISSPROT;Acc:P24534]	GO:0006414-translational elongation	GO:0003746-translation elongation factor activity;GO:0005515-protein binding	GO:0005853-eukaryotic translation elongation factor 1 complex	18926.5	27882	18920.9	27853.2	18920.9	21884.1	1.15661	0.209906
-	opHsV0400003298	-	-	-	-	-	-	-	-	88.0723	121.046	82.49	92.1986	82.49	72.4401	0.878169	-0.18743
NP_001005356.1	H300010028	ENSG00000187537;ENSG00000183206;ENSG00000196604;ENSG00000187849;ENSG00000196834;ENSG00000166351;ENSG00000188219;ENSG00000196525;ENSG00000198062	NP_001005356.1	NM_001005356;NM_001004053;NM_001005357;NM_207513	gi|52856433|gb|NM_001005356.1|NM_001005356;gi|31343345|gb|NM_174981.2|NM_174981;gi|52856429|gb|NM_207355.2|NM_207355;gi|113413199|gb|XM_929706.2|XM_929706;gi|113413196|gb|XM_928585.2|XM_928585;gi|113413193|gb|XM_001130062.1|XM_001130062;gi|126090670|gb|NM_001004053.2|NM_001004053;gi|113427682|gb|XM_496269.3|XM_496269;gi|134133225|gb|NM_001083538.1|NM_001083538;gi|89064850|gb|XM_942517.1|XM_942517…	protein expressed in prostate, ovary, testis, and placenta 14 [Source:RefSeq_peptide;Acc:NP_001005356]	-	GO:0005515-protein binding	-	9.98187	36.6131	4.39953	7.76525	4.39953	6.10113	1.38677	0.47173
Q7Z2R7_HUMAN	opHsV0400003202	ENSG00000187508	Q7Z2R7_HUMAN	-	-	MSTP131. [Source:Uniprot/SPTREMBL;Acc:Q7Z2R7]	-	-	-	8.96799	233.537	3.38564	204.689	3.38564	160.824	47.5017	5.56991	***
NP_853643.1	opHsV0400002740	ENSG00000186964	-	NM_181612	gi|78126145|gb|NM_181612.2|NM_181612	keratin associated protein 19-6 (KRTAP19-6), mRNA [Source:RefSeq_dna;Acc:NM_181612]	-	-	GO:0005882-intermediate filament	72.6461	117.771	67.0638	88.9232	67.0638	69.8667	1.0418	0.0590717
Q9H8Q7_HUMAN	H300018703	ENSG00000103111	MON1B	NM_014940	gi|38016939|gb|NM_014940.2|NM_014940	MON1 homolog B [Source:RefSeq_peptide;Acc:NP_055755]	-	-	-	166.363	227.376	160.781	198.529	160.781	155.983	0.970163	-0.0437012
-	opHsV0400002775	ENSG00000186459	-	-	-	-	-	-	-	35.3785	66.8036	29.7961	37.9558	29.7961	29.8218	1.00086	0.0012405
OR10X1	H300010222	ENSG00000186400	OR10X1	NM_001004477	gi|52317183|gb|NM_001004477.1|NM_001004477	Olfactory receptor 10X1 (Olfactory receptor OR1-14). [Source:Uniprot/SWISSPROT;Acc:Q8NGY0]	GO:0007165-signal transduction;GO:0007186-G-protein coupled receptor protein signaling pathway;GO:0007608-sensory perception of smell;GO:0050896-response to stimulus	GO:0004872-receptor activity;GO:0004984-olfactory receptor activity	GO:0016020-membrane;GO:0016021-integral to membrane	15.3056	41.8231	9.72327	12.9753	9.72327	10.1947	1.04848	0.0682993
NP_057017.1	opHsV0400002723	ENSG00000186012	CCDC72	NM_015933	gi|141802541|gb|NM_015933.3|NM_015933;gi|113412073|gb|XM_944489.2|XM_944489;gi|113404848|gb|XM_001131929.1|XM_001131929;gi|113408674|gb|XR_015964.1|XR_015964;gi|113412077|gb|XR_016047.1|XR_016047;gi|113418541|gb|XM_001127426.1|XM_001127426;gi|113419540|gb|XM_001133471.1|XM_001133471;gi|126723481|gb|NR_002723.2|NR_002723	similar to coiled-coil domain containing 72 (LOC729255), mRNA [Source:RefSeq_dna;Acc:XR_015964]	-	-	-	4332.82	9330.87	4327.23	9302.02	4327.23	7308.57	1.68897	0.756143
XP_499349.1	opHsV0400002396	ENSG00000185955	NP_001004323.1	NM_001004323;XM_499349	gi|51972225|gb|NM_001004323.1|NM_001004323	-	-	-	-	12.3039	37.1338	6.72155	8.28594	6.72155	6.51024	0.968562	-0.046084
PSMD13	H300020190	ENSG00000185627	PSMD13	NM_002817;NM_175932	gi|28872729|gb|NM_175932.1|NM_175932;gi|28872727|gb|NM_002817.2|NM_002817	26S proteasome non-ATPase regulatory subunit 13 (26S proteasome regulatory subunit S11) (26S proteasome regulatory subunit p40.5). [Source:Uniprot/SWISSPROT;Acc:Q9UNM6]	GO:0007127-meiosis I	GO:0005515-protein binding	GO:0005829-cytosol;GO:0005838-proteasome regulatory particle (sensu Eukaryota);GO:0043234-protein complex	611.838	762.232	606.255	733.384	606.255	576.217	0.950453	-0.0733121
Q9NSH7_HUMAN	opHsV0400002460	ENSG00000185562	Q9NSH7_HUMAN	-	-	-	-	-	-	29.1659	51.0537	23.5836	22.2058	23.5836	17.4471	0.739797	-0.434799
IFITM2	opHsV0400001412	ENSG00000185201;ENSG00000142089	IFITM2	NM_006435	gi|10835237|gb|NM_006435.1|NM_006435;gi|11995467|gb|NM_021034.1|NM_021034	interferon induced transmembrane protein 2 (1-8D) (IFITM2), mRNA [Source:RefSeq_dna;Acc:NM_006435]	GO:0006955-immune response;GO:0008150-biological_process;GO:0009607-response to biotic stimulus	GO:0003674-molecular_function;GO:0005515-protein binding	GO:0005575-cellular_component;GO:0016020-membrane;GO:0016021-integral to membrane	3698.03	4063.18	3692.45	4034.33	3692.45	3169.76	0.858443	-0.220205
-	opHsV0400004843	-	-	-	-	-	-	-	-	70.3357	120.571	64.7533	91.7232	64.7533	72.0667	1.11294	0.154377
-	opHsV0400003937	-	-	-	gi|113425477|gb|XM_001129933.1|XM_001129933;gi|113425762|gb|XR_015324.1|XR_015324;gi|113425358|gb|XR_016099.1|XR_016099;gi|113425350|gb|XR_017406.1|XR_017406	-	GO:0006508-proteolysis	GO:0004222-metalloendopeptidase activity	-	129.465	181.212	123.882	152.365	123.882	119.712	0.966338	-0.0493998
-	opHsV0400005163	-	-	-	-	-	-	-	-	59.8976	102.164	54.3152	73.3162	54.3152	57.6043	1.06055	0.0848188
ZNF585B	opHsV0400000943	ENSG00000197800	ZNF585B	NM_152279	gi|25014092|gb|NM_152279.2|NM_152279	Zinc finger protein 585B (zinc finger protein 41-like protein). [Source:Uniprot/SWISSPROT;Acc:Q52M93]	GO:0006350-transcription;GO:0006355-regulation of transcription, DNA-dependent	GO:0003676-nucleic acid binding;GO:0008270-zinc ion binding;GO:0046872-metal ion binding	GO:0005622-intracellular;GO:0005634-nucleus	7.14059	33.105	1.55825	4.25717	1.55825	3.34485	2.14654	1.10201	*
XP_372916.2	H300000887	ENSG00000197781	LOC650157	XM_372916	gi|113412797|gb|XM_001129774.1|XM_001129774;gi|113413695|gb|XR_018829.1|XR_018829	similar to peptidylprolyl isomerase A isoform 1 (LOC650157), mRNA [Source:RefSeq_dna;Acc:XR_018829]	GO:0006457-protein folding	-	-	124.794	202.436	119.212	173.588	119.212	136.387	1.14407	0.194179
-	opHsV0400005579	ENSG00000197450;ENSG00000198710;ENSG00000198154	Q9BWW1_HUMAN	-	gi|113426059|gb|XR_017477.1|XR_017477;gi|113429289|gb|XR_016836.1|XR_016836	-	-	-	-	8.32737	37.2632	2.74502	8.41535	2.74502	6.61191	2.40869	1.26825	*
GPX1	opHsV0400009055	ENSG00000197582;ENSG00000211447	Q6NSD4_HUMAN	XM_497092;NM_000581;NM_201397	gi|41406081|gb|NM_201397.1|NM_201397;gi|41406083|gb|NM_000581.2|NM_000581	glutathione peroxidase 1 (GPX1), transcript variant 1, mRNA [Source:RefSeq_dna;Acc:NM_000581]	GO:0006979-response to oxidative stress	GO:0004602-glutathione peroxidase activity;GO:0008430-selenium binding;GO:0016491-oxidoreductase activity	-	8704.04	6104.52	8698.46	6075.67	8698.46	4773.63	0.548791	-0.865671
-	opHsV0400005625	ENSG00000197416	LOC650722	-	gi|113420139|gb|XM_929407.2|XM_929407;gi|113420446|gb|XM_939808.2|XM_939808	-	GO:0006810-transport	GO:0008289-lipid binding	-	7.4609	33.9595	1.87856	5.11164	1.87856	4.0162	2.13792	1.09621	*
-	H300003454	ENSG00000197388	-	XM_498308	-	-	-	-	-	5477.82	4977.95	5472.24	4949.1	5472.24	3888.49	0.710585	-0.492921
-	opHsV0400005314	-	-	-	-	-	-	-	-	15.5269	47.628	9.94454	18.7801	9.94454	14.7555	1.48378	0.569274
-	opHsV0400004318	ENSG00000166105;ENSG00000188474;ENSG00000169040;ENSG00000111961;ENSG00000203300;ENSG00000178604;ENSG00000158122;ENSG00000182604;ENSG00000102230;ENSG00000205878;ENSG00000076513;ENSG00000168967;ENSG00000100228;ENSG00000165698;ENSG00000197187;ENSG00000203601;ENSG00000128915;ENSG00000124882;ENSG00000203589;ENSG00000101109;ENSG00000171848;ENSG00000184314;ENSG00000130703;ENSG00000171864;ENSG00000201538…	-	-	gi|71772837|gb|NM_024798.2|NM_024798;gi|51317377|gb|NM_144997.4|NM_144997;gi|71892475|gb|NM_003123.3|NM_003123;gi|71979936|gb|NM_001030288.1|NM_001030288;gi|50512291|gb|NM_017554.1|NM_017554;gi|115387109|gb|NM_017831.3|NM_017831;gi|126723481|gb|NR_002723.2|NR_002723;gi|141802706|gb|NM_024511.5|NM_024511;gi|113427469|gb|XM_001128600.1|XM_001128600;gi|142976637|gb|NM_017420.3|NM_017420;gi|113426941…	-	-	-	-	1122.2	1215.01	1116.62	1186.16	1116.62	931.964	0.834628	-0.260795
-	opHsV0400005711	-	-	-	-	-	-	-	-	38.2316	77.1342	32.6493	48.2863	32.6493	37.9384	1.162	0.216609
NP_976051.1	H300003346	ENSG00000196972;ENSG00000178947	Q86V52_HUMAN	-	gi|113430595|gb|XM_939086.2|XM_939086;gi|113430097|gb|XM_927710.2|XM_927710;gi|113430598|gb|XM_001129116.1|XM_001129116;gi|113430102|gb|XM_001127817.1|XM_001127817	-	-	-	-	85.0335	86.9964	79.4512	58.1485	79.4512	45.6871	0.575034	-0.798282
-	opHsV0400004832	-	-	-	-	-	-	-	-	35.5641	67.3633	29.9818	38.5155	29.9818	30.2615	1.00933	0.0133985
-	opHsV0400005544	ENSG00000179698;ENSG00000154229;ENSG00000179222;ENSG00000146197;ENSG00000175873;ENSG00000164494;ENSG00000169598;ENSG00000168824;ENSG00000130985;ENSG00000167914;ENSG00000203499;ENSG00000133056	UBE1	-	gi|29893561|gb|NM_020381.2|NM_020381;gi|51988889|gb|NM_001004285.1|NM_001004285;gi|51988888|gb|NM_004402.2|NM_004402;gi|51988891|gb|NM_001004286.1|NM_001004286;gi|15451925|gb|NM_002646.2|NM_002646;gi|141801758|gb|NM_001013704.2|NM_001013704;gi|11037062|gb|NM_020651.2|NM_020651;gi|29789111|gb|NM_020714.1|NM_020714;gi|112734796|gb|NR_003135.1|NR_003135;gi|47157319|gb|NM_002737.2|NM_002737;gi|904213…	Ubiquitin-activating enzyme E1 (A1S9 protein). [Source:Uniprot/SWISSPROT;Acc:P22314]	-	-	-	296.313	344.551	290.731	315.703	290.731	248.047	0.853185	-0.22907
NP_997322.1	opHsV0400005381	ENSG00000196593	Q6ZRH4_HUMAN	NM_207439	-	-	-	-	-	29.5833	62.6424	24.0009	33.7946	24.0009	26.5523	1.1063	0.145745
-	opHsV0400004563	-	-	-	-	-	-	-	-	236.227	780.897	230.644	752.049	230.644	590.883	2.56188	1.3572	*
NP_001004309.1	opHsV0400004332	ENSG00000196391	ZNF774	NM_001004309	gi|51972199|gb|NM_001004309.1|NM_001004309	Zinc finger protein 774. [Source:Uniprot/SWISSPROT;Acc:Q6NX45]	GO:0006350-transcription;GO:0006355-regulation of transcription, DNA-dependent	GO:0003677-DNA binding;GO:0008270-zinc ion binding;GO:0046872-metal ion binding	GO:0005622-intracellular;GO:0005634-nucleus	14.5775	40.951	8.9952	12.1032	8.9952	9.50943	1.05717	0.0802027
LAF4	H300020267	ENSG00000144218	AFF3	-	gi|68348715|gb|NM_001025108.1|NM_001025108;gi|68348713|gb|NM_002285.2|NM_002285	AF4/FMR2 family member 3 (Protein LAF-4) (Lymphoid nuclear protein related to AF4). [Source:Uniprot/SWISSPROT;Acc:P51826]	GO:0006350-transcription;GO:0006355-regulation of transcription, DNA-dependent;GO:0007275-multicellular organismal development	GO:0003677-DNA binding	GO:0005634-nucleus	19.6534	46.8654	14.0711	18.0176	14.0711	14.1564	1.00606	0.00871903
-	opHsV0400004328	-	-	-	-	-	-	-	-	13.9847	37.0795	8.40239	8.23169	8.40239	6.46761	0.769735	-0.377567
NP_056247.1	H300013507	ENSG00000196155	PLEKHG4	NM_015432	gi|70912385|gb|NM_015432.2|NM_015432	Puratrophin-1 (Pleckstrin homology domain-containing family G member 4) (Purkinje cell atrophy-associated protein 1). [Source:Uniprot/SWISSPROT;Acc:Q58EX7]	GO:0008219-cell death;GO:0035023-regulation of Rho protein signal transduction	GO:0005085-guanyl-nucleotide exchange factor activity;GO:0005089-Rho guanyl-nucleotide exchange factor activity	GO:0005622-intracellular	210.021	251.888	204.439	223.04	204.439	175.242	0.857184	-0.222323
NP_001009613.1	opHsV0400003858	ENSG00000189326	SPANXN4	NM_001009613	gi|57528116|gb|NM_001009613.1|NM_001009613	SPANX family, member N4 [Source:RefSeq_peptide;Acc:NP_001009613]	-	-	-	6.30046	36.7898		7.94194		6.23996
-	opHsV0400003125	ENSG00000181626	DKFZp779B1634	-	gi|113427714|gb|XM_292717.7|XM_292717;gi|113427882|gb|XM_942193.2|XM_942193	-	-	-	-	7.23964	35.9967	1.65729	7.14888	1.65729	5.61685	3.38918	1.76094	*
DCOHM_HUMAN	H300019308	ENSG00000132570	PCBD2	NM_032151	gi|134133239|gb|NM_032151.4|NM_032151	Pterin-4-alpha-carbinolamine dehydratase 2 (EC 4.2.1.96) (PHS 2) (4- alpha-hydroxy-tetrahydropterin dehydratase 2) (DcoH-like protein DCoHm) (Dimerization cofactor of hepatocyte nuclear factor 1 from muscle) (HNF1-alpha dimerization cofactor). [Source:Uniprot/SWISSPROT;Acc:Q9H0N5]	GO:0006729-tetrahydrobiopterin biosynthetic process;GO:0045893-positive regulation of transcription, DNA-dependent;GO:0051289-protein homotetramerization;GO:0051291-protein heterooligomerization	GO:0004505-phenylalanine 4-monooxygenase activity;GO:0005515-protein binding;GO:0008124-4-alpha-hydroxytetrahydrobiopterin dehydratase activity;GO:0016829-lyase activity	GO:0005575-cellular_component;GO:0005634-nucleus	274.592	421.664	269.01	392.816	269.01	308.634	1.1473	0.198239
EMR3	opHsV0400005027	ENSG00000131355	EMR3	NM_152939;NM_032571	gi|133930785|gb|NM_032571.3|NM_032571	EGF-like module-containing mucin-like hormone receptor-like 3 precursor (EGF-like module-containing mucin-like receptor EMR3). [Source:Uniprot/SWISSPROT;Acc:Q9BY15]	GO:0007165-signal transduction;GO:0007218-neuropeptide signaling pathway	GO:0004872-receptor activity;GO:0004930-G-protein coupled receptor activity;GO:0005509-calcium ion binding	GO:0016020-membrane;GO:0016021-integral to membrane	6.48609	32.8333		3.98548		3.13138
HIST1H2AD	opHsV0400003520	ENSG00000111332;ENSG00000124642;ENSG00000196176	HIST1H2AD	NM_003530;NM_021065	gi|19557652|gb|NM_021065.2|NM_021065;gi|39812261|gb|NM_003530.3|NM_003530;gi|145301619|gb|NM_177925.2|NM_177925	Histone H2A type 1-D (H2A.3). [Source:Uniprot/SWISSPROT;Acc:P20671]	-	-	-	476.508	1348.9	470.926	1320.05	470.926	1037.16	2.20239	1.13907	*
MXD4	opHsV0400004303	ENSG00000123933	MXD4	NM_006454	gi|10947033|gb|NM_006454.2|NM_006454	Max-interacting transcriptional repressor MAD4 (Max-associated protein 4) (MAX dimerization protein 4). [Source:Uniprot/SWISSPROT;Acc:Q14582]	GO:0000122-negative regulation of transcription from RNA polymerase II promoter;GO:0006355-regulation of transcription, DNA-dependent;GO:0008285-negative regulation of cell proliferation;GO:0045449-regulation of transcription	GO:0003677-DNA binding;GO:0003714-transcription corepressor activity;GO:0005515-protein binding;GO:0030528-transcription regulator activity	GO:0005634-nucleus	47.3106	115.464	41.7283	86.6167	41.7283	68.0544	1.63089	0.705664
GLS	H300012567	ENSG00000115419	GLS	NM_014905	gi|21361451|gb|NM_014905.2|NM_014905	Glutaminase kidney isoform, mitochondrial precursor (EC 3.5.1.2) (GLS) (L-glutamine amidohydrolase) (K-glutaminase). [Source:Uniprot/SWISSPROT;Acc:O94925]	GO:0006543-glutamine catabolic process	GO:0004359-glutaminase activity;GO:0016787-hydrolase activity	GO:0005739-mitochondrion	17.0852	66.8488	11.5029	38.0009	11.5029	29.8572	2.59563	1.37609	*
PLCL3	opHsV0400002855	ENSG00000114805	PLCH1	NM_014996	gi|57863297|gb|NM_014996.1|NM_014996	phospholipase C-like 3 [Source:RefSeq_peptide;Acc:NP_055811]	GO:0006629-lipid metabolic process;GO:0007242-intracellular signaling cascade	GO:0004435-phosphoinositide phospholipase C activity;GO:0005509-calcium ion binding	-	9.24049	36.8179	3.65815	7.97004	3.65815	6.26203	1.7118	0.775517
DPH2L1	opHsV0400000314	ENSG00000108963	DPH1	NM_080822;NM_001383	gi|115529459|gb|NM_080822.2|NM_080822;gi|116686105|gb|NM_001383.3|NM_001383	diptheria toxin resistance protein required for diphthamide biosynthesis-like 1 [Source:RefSeq_peptide;Acc:NP_001374]	GO:0008150-biological_process	GO:0003674-molecular_function	GO:0005575-cellular_component	449.63	265.875	444.048	237.027	444.048	186.231	0.419394	-1.25362		*
CCDC6	H300019773	ENSG00000108091	CCDC6	NM_005436	gi|46852389|gb|NM_005436.2|NM_005436	Coiled-coil domain-containing protein 6 (H4 protein) (Papillary thyroid carcinoma-encoded protein). [Source:Uniprot/SWISSPROT;Acc:Q16204]	GO:0008150-biological_process	GO:0005200-structural constituent of cytoskeleton;GO:0005515-protein binding	GO:0005575-cellular_component	17.3447	42.5299	11.7623	13.682	11.7623	10.7499	0.913928	-0.129847
Q9H5U9_HUMAN	H300018673	ENSG00000101574	METTL4	NM_022840	gi|145275205|gb|NM_022840.3|NM_022840	Methyltransferase-like protein 4 (EC 2.1.1.-). [Source:Uniprot/SWISSPROT;Acc:Q8N3J2]	GO:0006139-nucleobase, nucleoside, nucleotide and nucleic acid metabolic process;GO:0032259-methylation	GO:0003676-nucleic acid binding;GO:0008168-methyltransferase activity;GO:0016740-transferase activity	GO:0005634-nucleus	64.7504	110.731	59.1681	81.8831	59.1681	64.3353	1.08733	0.12079
CT022_HUMAN	H300019214	ENSG00000100997	ABHD12	NM_015600	gi|109689721|gb|NM_015600.3|NM_015600;gi|109689717|gb|NM_001042472.1|NM_001042472	Abhydrolase domain-containing protein 12. [Source:Uniprot/SWISSPROT;Acc:Q8N2K0]	-	GO:0016787-hydrolase activity	-	662.078	716.356	656.495	687.508	656.495	540.173	0.822813	-0.281364
NP_060349.1	opHsV0400005406	ENSG00000083817	ZNF416	NM_017879	gi|33859677|gb|NM_017879.1|NM_017879	Zinc finger protein 416. [Source:Uniprot/SWISSPROT;Acc:Q9BWM5]	GO:0006350-transcription;GO:0006355-regulation of transcription, DNA-dependent	GO:0003677-DNA binding;GO:0008270-zinc ion binding;GO:0046872-metal ion binding	GO:0005622-intracellular;GO:0005634-nucleus	80.2956	94.3622	74.7133	65.5144	74.7133	51.4744	0.68896	-0.537509
PKP1	opHsV0400004270	ENSG00000081277	PKP1	NM_001005337;NM_000299	gi|53729345|gb|NM_000299.2|NM_000299;gi|53729343|gb|NM_001005337.1|NM_001005337;gi|89064522|gb|XM_942459.1|XM_942459	Plakophilin-1 (Band-6 protein) (B6P). [Source:Uniprot/SWISSPROT;Acc:Q13835]	GO:0007155-cell adhesion;GO:0007165-signal transduction;GO:0007275-multicellular organismal development	GO:0004871-signal transducer activity;GO:0005515-protein binding;GO:0019215-intermediate filament binding;GO:0030280-structural constituent of epidermis	GO:0005634-nucleus;GO:0005856-cytoskeleton;GO:0005882-intermediate filament;GO:0030057-desmosome	19.1727	53.848	13.5903	25.0002	13.5903	19.6426	1.44534	0.531406
ASPM	H300022362	ENSG00000066279	ASPM	NM_018136	gi|126116595|gb|NM_018136.3|NM_018136	Abnormal spindle-like microcephaly-associated protein (Abnormal spindle protein homolog) (Asp homolog). [Source:Uniprot/SWISSPROT;Acc:Q8IZT6]	GO:0007049-cell cycle;GO:0007067-mitosis;GO:0051301-cell division	GO:0005516-calmodulin binding	GO:0005634-nucleus	17.8387	52.5563	12.2564	23.7085	12.2564	18.6277	1.51983	0.603912
TNK2	H300020776	ENSG00000061938	TNK2	NM_005781	gi|58331192|gb|NM_005781.4|NM_005781;gi|58331190|gb|NM_001010938.1|NM_001010938	Activated CDC42 kinase 1 (EC 2.7.10.2) (ACK-1) (Tyrosine kinase non- receptor protein 2). [Source:Uniprot/SWISSPROT;Acc:Q07912]	GO:0006468-protein amino acid phosphorylation;GO:0007010-cytoskeleton organization and biogenesis;GO:0007264-small GTPase mediated signal transduction;GO:0050731-positive regulation of peptidyl-tyrosine phosphorylation	GO:0000166-nucleotide binding;GO:0004713-protein-tyrosine kinase activity;GO:0004715-non-membrane spanning protein tyrosine kinase activity;GO:0005095-GTPase inhibitor activity;GO:0005515-protein binding;GO:0005524-ATP binding;GO:0016740-transferase activity	GO:0005737-cytoplasm	54.3279	82.9221	48.7456	54.0742	48.7456	42.4859	0.871585	-0.198286
SCMH1	opHsV0400006248	ENSG00000010803	SCMH1	NM_012236	gi|142383813|gb|NM_012236.2|NM_012236;gi|72534679|gb|NM_001031694.1|NM_001031694	Polycomb protein SCMH1 (Sex comb on midleg homolog 1). [Source:Uniprot/SWISSPROT;Acc:Q96GD3]	GO:0006355-regulation of transcription, DNA-dependent;GO:0007275-multicellular organismal development;GO:0009653-anatomical structure morphogenesis;GO:0016458-gene silencing;GO:0016481-negative regulation of transcription	GO:0003700-transcription factor activity;GO:0016564-transcriptional repressor activity	GO:0005634-nucleus	311.365	314.888	305.783	286.04	305.783	224.741	0.734969	-0.444245
ADAM22	opHsV0400006406	ENSG00000008277	ADAM22	NM_021723;NM_021721;NM_016351;NM_004194;NM_021722	gi|21536384|gb|NM_021721.2|NM_021721;gi|21536387|gb|NM_021723.2|NM_021723;gi|21536382|gb|NM_016351.3|NM_016351;gi|21536385|gb|NM_021722.2|NM_021722;gi|21536388|gb|NM_004194.2|NM_004194	ADAM 22 precursor (A disintegrin and metalloproteinase domain 22) (Metalloproteinase-like, disintegrin-like, and cysteine-rich protein 2) (Metalloproteinase-disintegrin ADAM22-3). [Source:Uniprot/SWISSPROT;Acc:Q9P0K1]	GO:0006508-proteolysis;GO:0007155-cell adhesion;GO:0007162-negative regulation of cell adhesion;GO:0007417-central nervous system development	GO:0004222-metalloendopeptidase activity;GO:0005178-integrin binding;GO:0005515-protein binding	GO:0016020-membrane;GO:0016021-integral to membrane	22.7788	59.564	17.1964	30.7161	17.1964	24.1336	1.4034	0.488931
NP_005508.1	opHsV0400005804	ENSG00000198830;ENSG00000126814	HMGN2	NM_005517	gi|113417102|gb|XR_018727.1|XR_018727;gi|113425109|gb|XM_001125913.1|XM_001125913;gi|113416648|gb|XR_017206.1|XR_017206;gi|113425929|gb|XM_001132219.1|XM_001132219;gi|50233912|gb|NM_005517.2|NM_005517;gi|113425520|gb|XM_001127272.1|XM_001127272;gi|52630330|gb|NM_001005267.1|NM_001005267;gi|52630335|gb|NM_001005269.1|NM_001005269;gi|52630333|gb|NM_001005268.1|NM_001005268;gi|52630328|gb|NM_0010052…	Nonhistone chromosomal protein HMG-17 (High-mobility group nucleosome- binding domain-containing protein 2). [Source:Uniprot/SWISSPROT;Acc:P05204]	-	-	-	14591.2	19315	14585.6	19286.1	14585.6	15153.1	1.03891	0.0550673
NP_066988.1	H300002563	ENSG00000198797	FAM5B	NM_021165	gi|141801854|gb|NM_021165.2|NM_021165	Protein FAM5B precursor (BMP/retinoic acid-inducible neural-specific protein 2) (DBCCR1-like protein 2). [Source:Uniprot/SWISSPROT;Acc:Q9C0B6]	-	-	-	10.9827	36.6573	5.40038	7.80947	5.40038	6.13588	1.13619	0.184207
XP_498443.1	opHsV0400005005	-	-	XM_499573;XM_498443	gi|113415554|gb|XR_017710.1|XR_017710;gi|113416068|gb|XR_017809.1|XR_017809	-	-	-	-	40.2067	88.6968	34.6244	59.849	34.6244	47.0232	1.35809	0.441584
C1orf36	H300003122	ENSG00000198570	RD3	NM_183059	gi|34098969|gb|NM_183059.1|NM_183059	Uncharacterized protein C1orf36. [Source:Uniprot/SWISSPROT;Acc:Q7Z3Z2]	GO:0007601-visual perception;GO:0050896-response to stimulus	-	-	75.9302	127.562	70.3479	98.7143	70.3479	77.5595	1.10251	0.140797
XP_495888.1	H300000662	ENSG00000198407	Q8NCZ5_HUMAN	XM_495888	-	-	-	-	-	20.6543	47.1833	15.0719	18.3354	15.0719	14.4061	0.955823	-0.0651847
-	opHsV0400005442	ENSG00000186162;ENSG00000203396;ENSG00000102158;ENSG00000161270;ENSG00000203526;ENSG00000077254;ENSG00000198247;ENSG00000174792;ENSG00000166669;ENSG00000128849;ENSG00000184313;ENSG00000204800;ENSG00000160049;ENSG00000158286;ENSG00000160131;ENSG00000204289;ENSG00000205823;ENSG00000204171;ENSG00000187650;ENSG00000109911;ENSG00000141380;ENSG00000206270;ENSG00000198411;ENSG00000203691;ENSG00000156398…	C1orf187	-	gi|113418660|gb|XM_001128451.1|XM_001128451;gi|113419670|gb|XM_001127796.1|XM_001127796;gi|51317377|gb|NM_144997.4|NM_144997;gi|68348705|gb|NM_015033.2|NM_015033;gi|32130519|gb|NM_032013.2|NM_032013;gi|32130513|gb|NM_022477.2|NM_022477;gi|126723481|gb|NR_002723.2|NR_002723;gi|33149330|gb|NM_022463.3|NM_022463;gi|42516564|gb|NM_201624.1|NM_201624;gi|19743856|gb|NM_133269.1|NM_133269;gi|19743860|gb…	Uncharacterized protein C1orf187 precursor. [Source:Uniprot/SWISSPROT;Acc:Q8NBI3]	GO:0007283-spermatogenesis;GO:0030154-cell differentiation;GO:0030308-negative regulation of cell growth	GO:0003674-molecular_function	GO:0005737-cytoplasm	6333.42	6272.3	6327.84	6243.45	6327.84	4905.46	0.775219	-0.367325
XP_376403.1	opHsV0400003817	ENSG00000184837;ENSG00000182152;ENSG00000178382;ENSG00000182228;ENSG00000146223	RPL7L1	-	gi|113416802|gb|XR_015896.1|XR_015896;gi|113417252|gb|XR_015898.1|XR_015898;gi|113426291|gb|XM_942222.2|XM_942222;gi|113425902|gb|XM_926336.2|XM_926336;gi|50053871|gb|NM_198486.2|NM_198486;gi|113430636|gb|XR_018238.1|XR_018238;gi|113415687|gb|XR_016617.1|XR_016617;gi|113416183|gb|XR_018755.1|XR_018755;gi|113417101|gb|XR_018253.1|XR_018253;gi|113416139|gb|XR_015355.1|XR_015355;gi|113416647|gb|XR_0…	Ribosomal protein L7-like 1. [Source:Uniprot/SWISSPROT;Acc:Q6DKI1]	-	-	-	3976.62	3854.98	3971.04	3826.13	3971.04	3006.18	0.757027	-0.401584
PQLC2	H300018924	ENSG00000040487	PQLC2	NM_017765	gi|92110020|gb|NM_001040125.1|NM_001040125;gi|92110022|gb|NM_001040126.1|NM_001040126;gi|92110024|gb|NM_017765.2|NM_017765	PQ loop repeat containing 2 isoform 1 [Source:RefSeq_peptide;Acc:NP_001035214]	-	-	-	113.829	132.296	108.246	103.448	108.246	81.2785	0.750867	-0.413371
COL13A1	H300021881	ENSG00000197467	COL13A1	NM_080802;NM_080808;NM_080810;NM_080809;NM_080813;NM_080801;NM_080806;NM_080812;NM_080815;NM_005203	gi|22027604|gb|NM_080813.2|NM_080813;gi|22027582|gb|NM_080803.2|NM_080803;gi|22027588|gb|NM_080805.2|NM_080805;gi|22027608|gb|NM_080815.2|NM_080815;gi|22027602|gb|NM_080812.2|NM_080812;gi|22027600|gb|NM_080811.2|NM_080811;gi|22027590|gb|NM_080806.2|NM_080806;gi|22027586|gb|NM_080804.2|NM_080804;gi|22027567|gb|NM_080798.2|NM_080798;gi|22027570|gb|NM_080799.2|NM_080799;gi|22027573|gb|NM_080800.2|NM…	alpha 1 type XIII collagen isoform 1 [Source:RefSeq_peptide;Acc:NP_005194]	GO:0006817-phosphate transport	-	GO:0005600-collagen type XIII;GO:0005737-cytoplasm;GO:0005886-plasma membrane	37.2534	72.3353	31.671	43.4874	31.671	34.1679	1.07884	0.109479
KRTHA5	opHsV0400000905	ENSG00000197079	KRT35	NM_002280	gi|94538344|gb|NM_002280.4|NM_002280	Keratin, type I cuticular Ha5 (Hair keratin, type I Ha5). [Source:Uniprot/SWISSPROT;Acc:Q92764]	GO:0009653-anatomical structure morphogenesis	GO:0005198-structural molecule activity	GO:0005882-intermediate filament	12.5506	39.9414	6.9683	11.0936	6.9683	8.7162	1.25084	0.322893
XM_496351.1	opHsV0400003069	ENSG00000186543	Q6ZWC0_HUMAN	XM_496351	gi|113403781|gb|XM_001130627.1|XM_001130627	CDNA FLJ41343 fis, clone BRAWH2001973. [Source:Uniprot/SPTREMBL;Acc:Q6ZWC0]	-	-	-	32.5016	68.1521	26.9192	39.3042	26.9192	30.8812	1.14718	0.198093
Q86W74_HUMAN	opHsV0400005313	ENSG00000186106	ANKRD46	NM_198401	gi|50053931|gb|NM_198401.2|NM_198401	Ankyrin repeat domain-containing protein 46 (Ankyrin repeat small protein) (ANK-S). [Source:Uniprot/SWISSPROT;Acc:Q86W74]	-	-	GO:0016020-membrane;GO:0016021-integral to membrane	48.209	72.474	42.6267	43.6262	42.6267	34.277	0.80412	-0.314517
UPP1	opHsV0400002296	ENSG00000183696	UPP1	NM_003364;NM_181597	gi|31742506|gb|NM_003364.2|NM_003364;gi|31742507|gb|NM_181597.1|NM_181597	Uridine phosphorylase 1 (EC 2.4.2.3) (UrdPase 1) (UPase 1). [Source:Uniprot/SWISSPROT;Acc:Q16831]	GO:0006220-pyrimidine nucleotide metabolic process;GO:0009116-nucleoside metabolic process;GO:0009166-nucleotide catabolic process;GO:0046108-uridine metabolic process	GO:0004850-uridine phosphorylase activity;GO:0016757-transferase activity, transferring glycosyl groups	GO:0005737-cytoplasm	260.257	480.885	254.675	452.037	254.675	355.164	1.39458	0.479829
-	opHsV0400002114	ENSG00000131051	RBM39	-	gi|113429805|gb|XR_016815.1|XR_016815;gi|113430373|gb|XR_018177.1|XR_018177;gi|35493837|gb|NM_004902.2|NM_004902;gi|35493810|gb|NM_184234.1|NM_184234	RNA-binding protein 39 (RNA-binding motif protein 39) (RNA-binding region-containing protein 2) (Hepatocellular carcinoma protein 1) (Splicing factor HCC1). [Source:Uniprot/SWISSPROT;Acc:Q14498]	-	-	-	504.307	2313.27	498.724	2284.42	498.724	1794.86	3.59891	1.84756	*
PARD6G	H300021490	ENSG00000178184	PARD6G	NM_032510	gi|115495001|gb|NM_032510.3|NM_032510;gi|113427994|gb|XM_001129334.1|XM_001129334	Partitioning defective 6 homolog gamma (PAR-6 gamma) (PAR6D). [Source:Uniprot/SWISSPROT;Acc:Q9BYG4]	GO:0007049-cell cycle;GO:0051301-cell division	GO:0005515-protein binding	GO:0005923-tight junction;GO:0016020-membrane	44.4447	81.2785	38.8624	52.4306	38.8624	41.1946	1.06001	0.0840793
KCNA2	opHsV0400003045	ENSG00000177301	KCNA2	NM_004974	gi|25952079|gb|NM_004974.2|NM_004974	Potassium voltage-gated channel subfamily A member 2 (Voltage-gated potassium channel subunit Kv1.2) (HBK5) (NGK1) (HUKIV). [Source:Uniprot/SWISSPROT;Acc:P16389]	GO:0006811-ion transport;GO:0006813-potassium ion transport	GO:0005251-delayed rectifier potassium channel activity;GO:0005515-protein binding;GO:0030955-potassium ion binding	GO:0008076-voltage-gated potassium channel complex;GO:0016020-membrane;GO:0016021-integral to membrane	44.0882	81.2966	38.5059	52.4487	38.5059	41.2088	1.07019	0.0978734
SPATA5L1	opHsV0400005678	ENSG00000171763	SPATA5L1	NM_024063	gi|13129039|gb|NM_024063.1|NM_024063	spermatogenesis associated 5-like 1 [Source:RefSeq_peptide;Acc:NP_076968]	GO:0051301-cell division	GO:0000166-nucleotide binding;GO:0005524-ATP binding;GO:0017111-nucleoside-triphosphatase activity	-	64.5066	103.541	58.9242	74.6931	58.9242	58.6861	0.995959	-0.00584184
GAA	opHsV0400000736	ENSG00000171298	GAA	NM_000152	gi|119393890|gb|NM_000152.3|NM_000152;gi|119393894|gb|NM_001079804.1|NM_001079804;gi|119393892|gb|NM_001079803.1|NM_001079803	Lysosomal alpha-glucosidase precursor (EC 3.2.1.20) (Acid maltase) (Aglucosidase alfa) [Contains: 76 kDa lysosomal alpha-glucosidase; 70 kDa lysosomal alpha-glucosidase]. [Source:Uniprot/SWISSPROT;Acc:P10253]	GO:0005975-carbohydrate metabolic process;GO:0005980-glycogen catabolic process;GO:0006091-generation of precursor metabolites and energy;GO:0008152-metabolic process	GO:0004553-hydrolase activity, hydrolyzing O-glycosyl compounds;GO:0004558-alpha-glucosidase activity	GO:0005764-lysosome	420.471	538.21	414.888	509.362	414.888	400.204	0.964606	-0.0519876
Q7Z6H6_HUMAN	opHsV0400004267	ENSG00000167483	FAM129C	NM_173544	gi|141801207|gb|NM_173544.3|NM_173544	B-cell novel protein 1 [Source:RefSeq_peptide;Acc:NP_775815]	-	-	-	74.8442	111.771	69.2618	82.9227	69.2618	65.1521	0.940664	-0.0882491
LOXHD1	opHsV0400004863	ENSG00000167210	LOXHD1	NM_144612	gi|42734440|gb|NM_144612.4|NM_144612	lipoxygenase homology domains 1 [Source:RefSeq_peptide;Acc:NP_653213]	-	-	-	75.452	120.837	69.8697	91.9888	69.8697	72.2753	1.03443	0.048836
PDZK6	opHsV0400000619	ENSG00000164066	INTU	NM_015693	gi|44888832|gb|NM_015693.2|NM_015693	PDZ domain-containing protein 6 (Inturned planar cell polarity effector homolog). [Source:Uniprot/SWISSPROT;Acc:Q9ULD6]	-	GO:0005515-protein binding	-	9.2153	33.2902	3.63296	4.44232	3.63296	3.49032	0.960737	-0.0577865
CRELD1	H300020891	ENSG00000163703	CRELD1	NM_015513	gi|116734854|gb|NM_001077415.1|NM_001077415;gi|116875822|gb|NM_015513.3|NM_015513;gi|116734858|gb|NM_001031717.2|NM_001031717	Cysteine-rich with EGF-like domain protein 1 precursor. [Source:Uniprot/SWISSPROT;Acc:Q96HD1]	-	GO:0005509-calcium ion binding	GO:0016020-membrane;GO:0016021-integral to membrane	236.972	451.634	231.389	422.786	231.389	332.182	1.4356	0.52165
EPB49	opHsV0400000361	ENSG00000158856	EPB49	NM_001978	gi|4503580|gb|NM_001978.1|NM_001978	Dematin (Erythrocyte membrane protein band 4.9). [Source:Uniprot/SWISSPROT;Acc:Q08495]	GO:0007010-cytoskeleton organization and biogenesis;GO:0051016-barbed-end actin filament capping;GO:0051017-actin filament bundle formation	GO:0003779-actin binding	GO:0015629-actin cytoskeleton	127.11	188.97	121.528	160.123	121.528	125.808	1.03522	0.0499364
RAB28	opHsV0400004801	ENSG00000157869	RAB28	NM_004249	gi|63029938|gb|NM_001017979.1|NM_001017979;gi|141802626|gb|NM_004249.2|NM_004249	Ras-related protein Rab-28 (Rab-26). [Source:Uniprot/SWISSPROT;Acc:P51157]	GO:0007264-small GTPase mediated signal transduction	GO:0000166-nucleotide binding;GO:0003924-GTPase activity;GO:0005525-GTP binding	GO:0016020-membrane	120.562	183.727	114.98	154.88	114.98	121.688	1.05834	0.0818074
C14orf133	H300020471	ENSG00000151445	C14orf133	NM_022067	gi|20127606|gb|NM_022067.2|NM_022067	Uncharacterized protein C14orf133. [Source:Uniprot/SWISSPROT;Acc:Q9H9C1]	-	-	-	83.8383	117.519	78.256	88.6709	78.256	69.6685	0.890264	-0.167696
KLRF1	H300020444	ENSG00000150045	KLRF1	NM_016523	gi|7705573|gb|NM_016523.1|NM_016523	Killer cell lectin-like receptor subfamily F member 1 (Lectin-like receptor F1) (Activating coreceptor NKp80). [Source:Uniprot/SWISSPROT;Acc:Q9NZS2]	GO:0007166-cell surface receptor linked signal transduction	GO:0005529-sugar binding;GO:0032393-MHC class I receptor activity	GO:0005887-integral to plasma membrane;GO:0016020-membrane	20.1118	51.0552	14.5295	22.2074	14.5295	17.4483	1.20089	0.2641
SRP9	opHsV0400000398	ENSG00000143742	SRP9	NM_003133	gi|142371330|gb|NM_003133.3|NM_003133;gi|113422083|gb|XM_938116.2|XM_938116;gi|113421674|gb|XM_927451.2|XM_927451	Signal recognition particle 9 kDa protein (SRP9). [Source:Uniprot/SWISSPROT;Acc:P49458]	GO:0006605-protein targeting;GO:0045900-negative regulation of translational elongation	GO:0003723-RNA binding;GO:0005047-signal recognition particle binding	GO:0005785-signal recognition particle receptor complex;GO:0005786-signal recognition particle, endoplasmic reticulum targeting;GO:0030529-ribonucleoprotein complex	1850.23	1944.7	1844.64	1915.86	1844.64	1505.28	0.816028	-0.293309
POU2F1	H300022163	ENSG00000143190	POU2F1	NM_002697	gi|42476163|gb|NM_002697.2|NM_002697	POU domain, class 2, transcription factor 1 (Octamer-binding transcription factor 1) (Oct-1) (OTF-1) (NF-A1). [Source:Uniprot/SWISSPROT;Acc:P14859]	GO:0006355-regulation of transcription, DNA-dependent;GO:0016481-negative regulation of transcription	GO:0003700-transcription factor activity;GO:0005515-protein binding;GO:0043565-sequence-specific DNA binding	GO:0005634-nucleus	112.772	113.134	107.19	84.2863	107.19	66.2235	0.617813	-0.694757
NP_057480.1	H300006243	ENSG00000137770	CTDSPL2	-	gi|100815974|gb|NM_016396.2|NM_016396	CTD (carboxy-terminal domain, RNA polymerase II, polypeptide A) small phosphatase like 2 [Source:RefSeq_peptide;Acc:NP_057480]	-	GO:0016791-phosphoric monoester hydrolase activity	-	111.67	159.949	106.088	131.101	106.088	103.006	0.970948	-0.0425337
TRIM31	opHsV0400004131	ENSG00000137397;ENSG00000206426;ENSG00000204616	Q9BZY9-2	NM_007028;NM_052816	gi|62865603|gb|NM_007028.3|NM_007028	tripartite motif protein 31 isoform beta [Source:RefSeq_peptide;Acc:NP_438111]	-	GO:0005515-protein binding;GO:0008270-zinc ion binding;GO:0046872-metal ion binding	GO:0005622-intracellular	12.0823	38.8682	6.5	10.0204	6.5	7.87298	1.21123	0.27647
Q9HAL7_HUMAN	H300013218	ENSG00000176148	TCP11L1	NM_018393	gi|31377738|gb|NM_018393.2|NM_018393	t-complex 11 (mouse) like 1 [Source:RefSeq_peptide;Acc:NP_060863]	-	-	-	34.5992	67.1109	29.0168	38.263	29.0168	30.0631	1.03606	0.0511061
-	H300022299	ENSG00000204991	SPIRE2	NM_032451	gi|55749599|gb|NM_032451.1|NM_032451	spire homolog 2 [Source:RefSeq_peptide;Acc:NP_115827]	-	GO:0008270-zinc ion binding	-	10.4024	35.197	4.82002	6.34912	4.82002	4.98848	1.03495	0.0495608
PCDH7	opHsV0400006495	ENSG00000169851	PCDH7	NM_032456;NM_002589;NM_032457	gi|14589930|gb|NM_002589.2|NM_002589;gi|14589934|gb|NM_032457.1|NM_032457;gi|14589932|gb|NM_032456.1|NM_032456	Protocadherin-7 precursor (Brain-heart protocadherin) (BH-Pcdh). [Source:Uniprot/SWISSPROT;Acc:O60245]	GO:0007155-cell adhesion;GO:0007156-homophilic cell adhesion	GO:0005509-calcium ion binding;GO:0005515-protein binding	GO:0005886-plasma membrane;GO:0005887-integral to plasma membrane	10.5014	41.2813	4.91906	12.4335	4.91906	9.76892	1.98593	0.989816
PMCHL2	H300022917	ENSG00000169040;ENSG00000168967	PMCHL2	NM_153381	gi|113416408|gb|XR_017849.1|XR_017849;gi|113431401|gb|XR_017995.1|XR_017995	Pro-MCH-like protein 2 (Pro-melanin-concentrating hormone-like protein 2). [Source:Uniprot/SWISSPROT;Acc:Q9BQD1]	GO:0007268-synaptic transmission;GO:0007610-behavior	GO:0003674-molecular_function;GO:0030354-melanin-concentrating hormone activity	GO:0005576-extracellular region	13.7247	48.899	8.14233	20.0512	8.14233	15.7541	1.93484	0.952217
NP_872302.1	H300009447	ENSG00000165972	CCDC38	-	gi|32698829|gb|NM_182496.1|NM_182496	Coiled-coil domain-containing protein 38. [Source:Uniprot/SWISSPROT;Acc:Q502W7]	-	-	-	7.2269	34.5122	1.64455	5.66435	1.64455	4.45046	2.70618	1.43626	*
C9orf84	H300013713	ENSG00000165181	C9orf84	-	gi|124028518|gb|NM_001080551.1|NM_001080551;gi|124028514|gb|NM_173521.3|NM_173521	Uncharacterized protein C9orf84. [Source:Uniprot/SWISSPROT;Acc:Q5VXU9]	-	-	-	12.2422	38.7647	6.65987	9.9169	6.65987	7.79168	1.16995	0.226441
TTC4	H300011335	ENSG00000184313	C1orf175	-	-	Tetratricopeptide repeat protein 4 (TPR repeat protein 4). [Source:Uniprot/SWISSPROT;Acc:O95801]	-	-	-	80.8586	105.258	75.2763	76.4101	75.2763	60.0352	0.797531	-0.326388
-	opHsV0400003619	ENSG00000176681;ENSG00000187776;ENSG00000176809;ENSG00000184525;ENSG00000187705	LRRC37A	-	gi|113427465|gb|XR_015906.1|XR_015906;gi|75677611|gb|NM_199340.2|NM_199340;gi|116325992|gb|NM_001006607.2|NM_001006607;gi|110665700|gb|NM_014834.3|NM_014834;gi|113426935|gb|XM_001128636.1|XM_001128636;gi|54633323|gb|NM_001006604.1|NM_001006604;gi|113426912|gb|XR_015338.1|XR_015338;gi|113427548|gb|XR_019083.1|XR_019083;gi|113427395|gb|XR_017719.1|XR_017719;gi|113426862|gb|XR_017718.1|XR_017718	leucine rich repeat containing 37A [Source:RefSeq_peptide;Acc:NP_055649]	-	-	-	12.0693	41.5249	6.48697	12.677	6.48697	9.96031	1.53543	0.618646
FBXL18	H300015456	ENSG00000155034	FBXL18	-	-	F-box/LRR-repeat protein 18 (F-box and leucine-rich repeat protein 18). [Source:Uniprot/SWISSPROT;Acc:Q96ME1]	-	-	-	69.804	90.0929	64.2216	61.2451	64.2216	48.12	0.749281	-0.416421
GAL3ST2	H300022255	ENSG00000204099	NEU4	NM_080741	gi|18152772|gb|NM_080741.1|NM_080741	Sialidase-4 (EC 3.2.1.18) (N-acetyl-alpha-neuraminidase 4). [Source:Uniprot/SWISSPROT;Acc:Q8WWR8]	GO:0008152-metabolic process	GO:0004308-exo-alpha-sialidase activity;GO:0016798-hydrolase activity, acting on glycosyl bonds	GO:0005764-lysosome;GO:0016020-membrane;GO:0019866-organelle inner membrane	252.909	620.47	247.327	591.622	247.327	464.836	1.87944	0.910302
ECE2	H300020301	ENSG00000145194	ECE2	NM_014693;NM_032331	gi|39725649|gb|NM_032331.2|NM_032331;gi|41281432|gb|NM_014693.2|NM_014693	Endothelin-converting enzyme 2 (EC 3.4.24.71) (ECE-2). [Source:Uniprot/SWISSPROT;Acc:O60344]	-	-	-	386.982	192.931	381.4	164.083	381.4	128.92	0.338017	-1.56483		*
Q6ZMW3_HUMAN	H300006719	-	-	XM_376056	-	-	-	-	-	9.95582	33.4353	4.37348	4.58744	4.37348	3.60434	0.824136	-0.279046
TRIM10	opHsV0400004282	ENSG00000137394;ENSG00000204613	Q9UDY6-2	NM_006778	gi|16519562|gb|NM_006778.2|NM_006778	tripartite motif-containing 10 isoform 2 [Source:RefSeq_peptide;Acc:NP_439893]	GO:0030097-hemopoiesis	GO:0005515-protein binding;GO:0008270-zinc ion binding;GO:0046872-metal ion binding	GO:0005622-intracellular;GO:0005737-cytoplasm	82.6747	120.883	77.0924	92.035	77.0924	72.3116	0.937986	-0.092362
GRHPR	H300018065	ENSG00000137106	GRHPR	-	-	Glyoxylate reductase/hydroxypyruvate reductase (EC 1.1.1.79). [Source:Uniprot/SWISSPROT;Acc:Q9UBQ7]	-	-	-	31.0805	68.4653	25.4981	39.6175	25.4981	31.1273	1.22077	0.287789
IGHG3	opHsV0400000936	-	-	-	-	-	-	-	-	29.227	60.4886	23.6447	31.6408	23.6447	24.86	1.0514	0.0723118
SNURF	opHsV0400006431	ENSG00000128739	SNRPN	NM_022808;NM_003097;NM_005678;NM_022805;NM_022806;NM_022807;NM_022804	gi|29540557|gb|NM_005678.3|NM_005678;gi|29540554|gb|NM_022807.2|NM_022807;gi|29540556|gb|NM_003097.3|NM_003097;gi|29540552|gb|NM_022805.2|NM_022805;gi|29540555|gb|NM_022808.2|NM_022808;gi|29540553|gb|NM_022806.2|NM_022806;gi|125661060|gb|NM_022804.2|NM_022804	Small nuclear ribonucleoprotein-associated protein N (snRNP-N) (Sm protein N) (Sm-N) (SmN) (Sm-D) (Tissue-specific-splicing protein). [Source:Uniprot/SWISSPROT;Acc:P63162]	GO:0008150-biological_process	GO:0003674-molecular_function	GO:0005634-nucleus	3031.05	4629.36	3025.47	4600.51	3025.47	3614.61	1.19473	0.256681
KIAA1217	H300022108	ENSG00000120549	KIAA1217	XM_495798;NM_019590	gi|50843819|gb|NM_019590.2|NM_019590	KIAA1217 (KIAA1217), mRNA [Source:RefSeq_dna;Acc:NM_019590]	-	-	-	10.8223	40.565	5.23994	11.7171	5.23994	9.2061	1.75691	0.813039
KIAA1622	opHsV0400001697	ENSG00000119698	KIAA1622	NM_020958	gi|17402883|gb|NM_020958.2|NM_020958	HEAT-like repeat-containing protein isoform 1 [Source:RefSeq_peptide;Acc:NP_478144]	-	GO:0005488-binding	-	6.99289	69.2555	1.41055	40.4077	1.41055	31.7482	22.5077	4.49235	***
CDH23	H300014336	-	-	-	-	-	-	-	-	25.3374	53.9824	19.755	25.1346	19.755	19.7482	0.999652	-0.000501489
SUSD1	opHsV0400000647	ENSG00000106868	SUSD1	NM_022486	gi|48093064|gb|NM_022486.3|NM_022486	Sushi domain-containing protein 1 precursor. [Source:Uniprot/SWISSPROT;Acc:Q6UWL2]	-	GO:0005509-calcium ion binding	GO:0016020-membrane;GO:0016021-integral to membrane	153.765	185.969	148.182	157.121	148.182	123.45	0.833093	-0.26345
WAC	H300022020	ENSG00000095787	WAC	NM_016628;NM_100264;NM_100486	gi|18379327|gb|NM_016628.2|NM_016628;gi|18379329|gb|NM_100264.1|NM_100264;gi|18379331|gb|NM_100486.1|NM_100486	WW domain-containing adapter protein with coiled-coil. [Source:Uniprot/SWISSPROT;Acc:Q9BTA9]	-	-	GO:0005634-nucleus	12.23	39.8004	6.6477	10.9526	6.6477	8.60543	1.2945	0.372392
CHRD	H300011593	ENSG00000090539	CHRD	NM_177978;NM_003741;NM_177979	gi|30089979|gb|NM_003741.2|NM_003741	Chordin precursor. [Source:Uniprot/SWISSPROT;Acc:Q9H2X0]	GO:0001501-skeletal development;GO:0001649-osteoblast differentiation;GO:0001707-mesoderm formation;GO:0007389-pattern specification process;GO:0007417-central nervous system development;GO:0009953-dorsal/ventral pattern formation;GO:0010003-gastrulation (sensu Mammalia);GO:0030514-negative regulation of BMP signaling pathway;GO:0030900-forebrain development;GO:0045668-negative regulation of oste…	GO:0003674-molecular_function;GO:0008201-heparin binding;GO:0045545-syndecan binding	GO:0005575-cellular_component	57.6505	113.695	52.0682	84.8476	52.0682	66.6645	1.28033	0.356516
MRPL43	H300011428	ENSG00000055950	MRPL43	NM_176792	gi|28872731|gb|NM_176792.1|NM_176792	39S ribosomal protein L43, mitochondrial precursor (L43mt) (MRP-L43) (Mitochondrial ribosomal protein bMRP36a). [Source:Uniprot/SWISSPROT;Acc:Q8N983]	GO:0006412-translation	GO:0003735-structural constituent of ribosome;GO:0045182-translation regulator activity	GO:0005739-mitochondrion;GO:0005761-mitochondrial ribosome;GO:0030529-ribonucleoprotein complex	22.7165	51.7138	17.1342	22.866	17.1342	17.9657	1.04853	0.0683703
CUTL1	H300016991	ENSG00000160967	CUTL1	NM_001913;NM_181500	gi|31652235|gb|NM_001913.2|NM_001913;gi|31652237|gb|NM_181500.1|NM_181500	Protein CASP. [Source:Uniprot/SWISSPROT;Acc:Q13948]	GO:0000122-negative regulation of transcription from RNA polymerase II promoter;GO:0006810-transport;GO:0007275-multicellular organismal development	GO:0003700-transcription factor activity;GO:0003702-RNA polymerase II transcription factor activity;GO:0043565-sequence-specific DNA binding	GO:0005634-nucleus;GO:0016020-membrane;GO:0016021-integral to membrane	95.9648	142.77	90.3825	113.922	90.3825	89.5082	0.990327	-0.0140235
-	opHsV0400011232	-	-	NM_207577	gi|48375166|gb|NM_207577.1|NM_207577	-	-	-	-	7.90659	33.9965	2.32424	5.14866	2.32424	4.04528	1.74047	0.79948
-	opHsV0400006896	-	-	NM_207434	gi|113414600|gb|XM_001128458.1|XM_001128458;gi|113415079|gb|XM_001132771.1|XM_001132771;gi|118130933|gb|NR_003263.1|NR_003263;gi|113424671|gb|XM_001132381.1|XM_001132381	-	-	-	-	141.575	206.143	135.993	177.295	135.993	139.3	1.02432	0.0346624
-	H300001141	ENSG00000182103	NP_787081.2	NM_175885	gi|54873601|gb|NM_175885.3|NM_175885	-	-	-	-	20.8526	50.372	15.2703	21.5241	15.2703	16.9114	1.10747	0.147272
-	H300000951	ENSG00000203981;ENSG00000203976;ENSG00000203980;ENSG00000203982;ENSG00000203978;ENSG00000197443;ENSG00000203977;ENSG00000203983;ENSG00000203979;ENSG00000203975	NP_001073606.1	NM_173571	gi|122114659|gb|NM_173571.2|NM_173571;gi|121949797|gb|NM_001080145.1|NM_001080145;gi|121949801|gb|NM_001080146.1|NM_001080146;gi|121949789|gb|NM_001080139.1|NM_001080139;gi|121949785|gb|NM_001080137.1|NM_001080137;gi|121949772|gb|NM_001080144.1|NM_001080144;gi|121949787|gb|NM_001080138.1|NM_001080138;gi|121949770|gb|NM_001080143.1|NM_001080143;gi|121949793|gb|NM_001080141.1|NM_001080141;gi|121949…	Novel protein similar to LOC347458 (Novel protein similar to Proliferation-associated protein 2G4) (Cell cycle protein p38-2G4 homolog) (HG4-1) (LOC347458). [Source:Uniprot/SPTREMBL;Acc:Q5JQC4]	-	-	-	17.1721	45.282	11.5897	16.4341	11.5897	12.9122	1.11411	0.155891
-	opHsV0400006507	-	-	NM_033059	gi|113426884|gb|XM_926590.2|XM_926590;gi|16118222|gb|NM_033059.2|NM_033059;gi|113427102|gb|XM_927495.2|XM_927495;gi|113427418|gb|XM_001130340.1|XM_001130340;gi|113426880|gb|XM_001129965.1|XM_001129965;gi|16118226|gb|NM_033061.2|NM_033061	-	-	-	-	58.9208	110.841	53.3384	81.9935	53.3384	64.4221	1.2078	0.27238
-	H300010646	-	-	NM_032089;NM_018921	gi|14270486|gb|NM_032089.1|NM_032089;gi|14270485|gb|NM_018921.2|NM_018921	-	GO:0007155-cell adhesion;GO:0007156-homophilic cell adhesion	GO:0005509-calcium ion binding;GO:0005515-protein binding	GO:0016020-membrane;GO:0016021-integral to membrane	15.4661	41.0264	9.88371	12.1786	9.88371	9.56865	0.968123	-0.0467373
-	opHsV0400006322	-	-	NM_017487;NM_017484;NM_017482	gi|89276786|gb|NM_017482.2|NM_017482;gi|89276789|gb|NM_017484.2|NM_017484	-	GO:0030097-hemopoiesis	GO:0003779-actin binding;GO:0005198-structural molecule activity;GO:0005516-calmodulin binding;GO:0046872-metal ion binding	GO:0015629-actin cytoskeleton;GO:0016020-membrane	9.82172	35.8787	4.23937	7.03082	4.23937	5.52409	1.30305	0.381888
RAPSN	H300011793	ENSG00000165917	RAPSN	NM_005055	gi|38045929|gb|NM_005055.3|NM_005055	43 kDa receptor-associated protein of the synapse (RAPsyn) (Acetylcholine receptor-associated 43 kDa protein) (43 kDa postsynaptic protein) (RING finger protein 205). [Source:Uniprot/SWISSPROT;Acc:Q13702]	GO:0007268-synaptic transmission	GO:0004872-receptor activity;GO:0005515-protein binding;GO:0008270-zinc ion binding;GO:0046872-metal ion binding	GO:0005794-Golgi apparatus;GO:0005856-cytoskeleton;GO:0005886-plasma membrane;GO:0045202-synapse;GO:0045211-postsynaptic membrane	32.7987	64.7117	27.2163	35.8639	27.2163	28.1781	1.03534	0.0501026
-	opHsV0400006172	ENSG00000206492;ENSG00000204590;ENSG00000206412	GNL1_HUMAN	NM_005275	gi|38788318|gb|NM_005275.2|NM_005275	Guanine nucleotide-binding protein-like 1 (GTP-binding protein HSR1). [Source:Uniprot/SWISSPROT;Acc:P36915]	GO:0007165-signal transduction	GO:0000166-nucleotide binding;GO:0005525-GTP binding	GO:0005622-intracellular	114.716	163.766	109.134	134.919	109.134	106.005	0.971334	-0.0419612
-	opHsV0400011750	ENSG00000149575	SCN2B	NM_004588	gi|56699490|gb|NM_004588.3|NM_004588	Sodium channel subunit beta-2 precursor. [Source:Uniprot/SWISSPROT;Acc:O60939]	GO:0006811-ion transport;GO:0006814-sodium ion transport;GO:0007268-synaptic transmission	GO:0005248-voltage-gated sodium channel activity;GO:0031402-sodium ion binding	GO:0001518-voltage-gated sodium channel complex;GO:0016020-membrane;GO:0016021-integral to membrane	36.1563	66.0281	30.574	37.1802	30.574	29.2124	0.955465	-0.0657253
-	opHsV0400006042	-	-	NM_001009554	gi|57222337|gb|NM_001009554.1|NM_001009554	-	-	-	GO:0016020-membrane;GO:0016021-integral to membrane	8.56109	34.1181	2.97874	5.27023	2.97874	4.1408	1.39012	0.475206
-	opHsV0400006031	ENSG00000186471	AKAP14	NM_001008535	gi|56682939|gb|NM_001008535.1|NM_001008535	A-kinase anchor protein 14 (Protein kinase A-anchoring protein 14) (A- kinase anchor protein 28 kDa). [Source:Uniprot/SWISSPROT;Acc:Q86UN6]	-	-	-	8.89471	37.3575	3.31236	8.50968	3.31236	6.68603	2.01851	1.01329	*
-	opHsV0400008229	-	-	NM_001004321;XM_379247;XM_373704;XM_375549	gi|116642881|gb|NM_001004321.2|NM_001004321;gi|113419230|gb|XM_001128891.1|XM_001128891;gi|113421349|gb|XM_933614.2|XM_933614;gi|113427138|gb|XM_929242.2|XM_929242;gi|113412606|gb|XM_001130184.1|XM_001130184;gi|113411663|gb|XM_001130364.1|XM_001130364;gi|113412683|gb|XR_015431.1|XR_015431;gi|113412681|gb|XM_930755.2|XM_930755;gi|113411735|gb|XM_001129100.1|XM_001129100;gi|113411707|gb|XM_00113190…	-	-	-	-	66.1724	117.762	60.59	88.9138	60.59	69.8593	1.15298	0.205372
-	opHsV0400005974	ENSG00000204193	TXNDC8	NM_001003936	gi|51510890|gb|NM_001003936.1|NM_001003936	Thioredoxin domain-containing protein 8 (Spermatid-specific thioredoxin-3) (Sptrx-3) (Thioredoxin-6). [Source:Uniprot/SWISSPROT;Acc:Q6A555]	GO:0007275-multicellular organismal development;GO:0007283-spermatogenesis;GO:0030154-cell differentiation;GO:0045454-cell redox homeostasis	-	-	7.91933	34.973	2.33698	6.12515	2.33698	4.81251	2.05929	1.04214	*
Q96HP9_HUMAN	opHsV0400001297	ENSG00000135749	PCNXL2	NM_024938;NM_014801	gi|134254442|gb|NM_014801.3|NM_014801	pecanex-like 2 [Source:RefSeq_peptide;Acc:NP_079214]	-	-	-	26.8436	52.2681	21.2613	23.4202	21.2613	18.4012	0.865479	-0.208429
PDC	H300011132	ENSG00000116703	PDC	-	-	Phosducin (PHD) (33 kDa phototransducing protein) (MEKA protein). [Source:Uniprot/SWISSPROT;Acc:P20941]	-	-	-	15.4791	47.4744	9.89674	18.6265	9.89674	14.6348	1.47875	0.564378
FAM53B	H300022230	ENSG00000189319	FAM53B	NM_014661	gi|47078280|gb|NM_014661.3|NM_014661	Protein FAM53B. [Source:Uniprot/SWISSPROT;Acc:Q14153]	GO:0008150-biological_process	GO:0003674-molecular_function	GO:0005575-cellular_component	13.6369	36.6728	8.0546	7.82496	8.0546	6.14805	0.763296	-0.389685
Q6PD72_HUMAN	H300016108	ENSG00000189050	NP_057209.3	-	gi|113426692|gb|XR_016910.1|XR_016910;gi|113427329|gb|XR_019042.1|XR_019042;gi|109134326|gb|NM_016125.3|NM_016125	PTD016 protein [Source:RefSeq_peptide;Acc:NP_057209]	-	-	-	317.358	381.03	311.776	352.182	311.776	276.708	0.887523	-0.172144
HYAL3	H300021664	ENSG00000186792	IFRD2	NM_003549	gi|15208650|gb|NM_003549.2|NM_003549	Hyaluronidase-3 precursor (EC 3.2.1.35) (Hyal-3) (Hyaluronoglucosaminidase-3) (LUCA-3). [Source:Uniprot/SWISSPROT;Acc:O43820]	GO:0005975-carbohydrate metabolic process;GO:0008152-metabolic process	GO:0004415-hyalurononglucosaminidase activity;GO:0016798-hydrolase activity, acting on glycosyl bonds	-	624.637	588.348	619.055	559.5	619.055	439.597	0.71011	-0.493885
-	opHsV0400002898	ENSG00000155282;ENSG00000204717;ENSG00000180071;ENSG00000186511;ENSG00000176057;ENSG00000170165;ENSG00000175990;ENSG00000206169;ENSG00000172014	-	XM_209076	gi|113427725|gb|XR_017124.1|XR_017124;gi|113429158|gb|XR_016101.1|XR_016101;gi|113415586|gb|XR_015271.1|XR_015271;gi|113411006|gb|XR_017704.1|XR_017704;gi|113410974|gb|XR_015374.1|XR_015374;gi|113410940|gb|XM_001134428.1|XM_001134428;gi|113429162|gb|XR_015254.1|XR_015254;gi|113424288|gb|XR_018826.1|XR_018826;gi|113415588|gb|XR_015277.1|XR_015277;gi|113411046|gb|XR_015377.1|XR_015377;gi|113415580|…	-	-	-	-	9.56138	39.2604	3.97903	10.4125	3.97903	8.18108	2.05605	1.03987	*
TNRC18	opHsV0400001582	ENSG00000205928	TNRC18	-	gi|113418589|gb|XM_376618.4|XM_376618;gi|113419572|gb|XM_499300.3|XM_499300	CAGL79 (Fragment). [Source:Uniprot/SPTREMBL;Acc:O15417]	-	GO:0003677-DNA binding	-	19.0858	41.5429	13.5034	12.6951	13.5034	9.9745	0.738664	-0.43701
Q9P162_HUMAN	H300007662	ENSG00000123695	Q9P162_HUMAN	-	-	-	-	-	-	7.46119	30.9126	1.87884		1.87884
SLC22A11	H200017689	ENSG00000168065	SLC22A11	NM_018484	gi|24497483|gb|NM_018484.2|NM_018484	Solute carrier family 22 member 11 (Organic anion transporter 4). [Source:Uniprot/SWISSPROT;Acc:Q9NSA0]	GO:0006811-ion transport	GO:0005215-transporter activity;GO:0015347-sodium-independent organic anion transporter activity	GO:0005887-integral to plasma membrane;GO:0016020-membrane	19.0982	46.14	13.5159	17.2921	13.5159	13.5864	1.00521	0.00750245
IL17RB	H200001064	ENSG00000056736	IL17RB	NM_172234;NM_018725	gi|112382255|gb|NM_018725.3|NM_018725	Interleukin-17 receptor B precursor (IL-17 receptor B) (IL-17RB) (Interleukin-17B receptor) (IL-17B receptor) (IL-17 receptor homolog 1) (IL-17Rh1) (IL17Rh1) (Cytokine receptor CRL4). [Source:Uniprot/SWISSPROT;Acc:Q9NRM6]	GO:0001558-regulation of cell growth;GO:0006952-defense response	GO:0004872-receptor activity;GO:0004907-interleukin receptor activity	GO:0005887-integral to plasma membrane;GO:0016020-membrane	47.571	85.268	41.9886	56.4202	41.9886	44.3292	1.05574	0.078258
CHSS2_HUMAN	H200001473	ENSG00000123989	CHSS2_HUMAN	NM_024536	gi|34222219|gb|NM_024536.4|NM_024536	Chondroitin sulfate synthase 2 (EC 2.4.1.175) (Glucuronosyl-N- acetylgalactosaminyl-proteoglycan 4-beta-N- acetylgalactosaminyltransferase II) (N-acetylgalactosaminyl- proteoglycan 3-beta-glucuronosyltransferase II) (EC 2.4.1.226) (Chondroitin glucuronylt [Source:Uniprot/SWISSPROT;Acc:Q8IZ52]	-	GO:0005515-protein binding;GO:0016740-transferase activity;GO:0046872-metal ion binding;GO:0047238-glucuronosyl-N-acetylgalactosaminyl-proteoglycan 4-beta-N-acetylgalactosaminyltransferase activity;GO:0050510-N-acetylgalactosaminyl-proteoglycan 3-beta-glucuronosyltransferase activity	GO:0016020-membrane;GO:0016021-integral to membrane	177.273	189.676	171.691	160.829	171.691	126.363	0.735989	-0.442243
KRT6B	H300014335	ENSG00000185479	KRT6B	NM_005555	gi|119703752|gb|NM_005555.3|NM_005555	Keratin, type II cytoskeletal 6B (Cytokeratin-6B) (CK 6B) (K6b keratin). [Source:Uniprot/SWISSPROT;Acc:P04259]	GO:0007398-ectoderm development	GO:0005200-structural constituent of cytoskeleton	GO:0005882-intermediate filament	10.2031	36.697	4.62079	7.84914	4.62079	6.16704	1.33463	0.416438
NSG2_HUMAN	H200005717	ENSG00000170091	NSG2_HUMAN	NM_015980	gi|34222326|gb|NM_015980.3|NM_015980	Neuron-specific protein family member 2 (Protein p19) (HMP19). [Source:Uniprot/SWISSPROT;Acc:Q9Y328]	GO:0007212-dopamine receptor signaling pathway	GO:0050780-dopamine receptor binding	GO:0005773-vacuole;GO:0016020-membrane;GO:0016021-integral to membrane	7.88111	41.3497	2.29877	12.5018	2.29877	9.82266	4.27301	2.09525	**
RRAGD	H300018436	ENSG00000025039	RRAGD	NM_021244	gi|142369198|gb|NM_021244.3|NM_021244	Ras-related GTP-binding protein D (Rag D). [Source:Uniprot/SWISSPROT;Acc:Q9NQL2]	-	GO:0000166-nucleotide binding;GO:0005515-protein binding;GO:0005525-GTP binding	GO:0005634-nucleus;GO:0005737-cytoplasm	281.5	347.797	275.917	318.949	275.917	250.597	0.908234	-0.138865
KLK12	H200007487	ENSG00000186474	KLK12	NM_019598;NM_145895;NM_145894	gi|22208986|gb|NM_145894.1|NM_145894;gi|22208985|gb|NM_019598.2|NM_019598;gi|22208988|gb|NM_145895.1|NM_145895	Kallikrein-12 precursor (EC 3.4.21.-) (Kallikrein-like protein 5) (KLK-L5). [Source:Uniprot/SWISSPROT;Acc:Q9UKR0]	GO:0006508-proteolysis	GO:0004252-serine-type endopeptidase activity;GO:0008233-peptidase activity	GO:0005576-extracellular region;GO:0005625-soluble fraction	44.7552	89.0582	39.1728	60.2104	39.1728	47.3071	1.20765	0.272204
IL1F9	H200015098	ENSG00000136688	IL1F9	NM_019618	gi|27894314|gb|NM_019618.2|NM_019618	Interleukin-1 family member 9 (IL-1F9) (Interleukin-1 homolog 1) (IL- 1H1) (Interleukin-1 epsilon) (IL-1 epsilon) (IL-1-related protein 2) (IL-1RP2). [Source:Uniprot/SWISSPROT;Acc:Q9NZH8]	GO:0006955-immune response;GO:0007267-cell-cell signaling	GO:0005152-interleukin-1 receptor antagonist activity	GO:0005576-extracellular region;GO:0005615-extracellular space	7.82	70.8871	2.23765	42.0393	2.23765	33.0301	14.7611	3.88372	***
CDC14B	H300013837	ENSG00000081377	CDC14C	NM_003671;NM_033331	gi|116008457|gb|NM_001077181.1|NM_001077181;gi|116008453|gb|NM_033331.2|NM_033331;gi|116008452|gb|NM_003671.3|NM_003671	Dual specificity protein phosphatase CDC14B (EC 3.1.3.48) (EC 3.1.3.16) (CDC14 cell division cycle 14 homolog B). [Source:Uniprot/SWISSPROT;Acc:O60729]	GO:0006470-protein amino acid dephosphorylation	GO:0004722-protein serine/threonine phosphatase activity;GO:0004725-protein tyrosine phosphatase activity;GO:0008138-protein tyrosine/serine/threonine phosphatase activity;GO:0016787-hydrolase activity;GO:0016791-phosphoric monoester hydrolase activity	GO:0005634-nucleus	53.4615	81.0072	47.8791	52.1594	47.8791	40.9814	0.855935	-0.224426
KLF11_HUMAN	H200002085	ENSG00000172059	KLF11	NM_003597	gi|113413686|gb|XM_001129527.1|XM_001129527;gi|40548370|gb|NM_003597.4|NM_003597	Krueppel-like factor 11 (Transforming growth factor-beta-inducible early growth response protein 2) (TGFB-inducible early growth response protein 2) (TIEG-2). [Source:Uniprot/SWISSPROT;Acc:O14901]	GO:0000122-negative regulation of transcription from RNA polymerase II promoter;GO:0006350-transcription;GO:0006366-transcription from RNA polymerase II promoter;GO:0008285-negative regulation of cell proliferation	GO:0003676-nucleic acid binding;GO:0003700-transcription factor activity;GO:0008270-zinc ion binding;GO:0046872-metal ion binding	GO:0005622-intracellular;GO:0005634-nucleus	251.543	346.136	245.961	317.288	245.961	249.292	1.01355	0.0194107
PPIF	H200008115	ENSG00000108179	PPIF	NM_005729	gi|45439321|gb|NM_005729.3|NM_005729	Peptidyl-prolyl cis-trans isomerase, mitochondrial precursor (EC 5.2.1.8) (PPIase) (Rotamase) (Cyclophilin F). [Source:Uniprot/SWISSPROT;Acc:P30405]	GO:0006457-protein folding	GO:0003755-peptidyl-prolyl cis-trans isomerase activity;GO:0016853-isomerase activity;GO:0042277-peptide binding	GO:0005624-membrane fraction;GO:0005739-mitochondrion	2847.29	23112.5	2841.71	23083.7	2841.71	18136.8	6.38235	2.67409	**
IFI44	H200006928	ENSG00000137965	IFI44	NM_006417	gi|141802167|gb|NM_006417.3|NM_006417	Interferon-induced protein 44 (p44). [Source:Uniprot/SWISSPROT;Acc:Q8TCB0]	GO:0009615-response to virus	-	GO:0005737-cytoplasm	35.194	324.168	29.6116	295.321	29.6116	232.032	7.83585	2.97009	**
CSPG2	H300000194	ENSG00000038427	CSPG2	NM_004385	gi|21361115|gb|NM_004385.2|NM_004385	Versican core protein precursor (Large fibroblast proteoglycan) (Chondroitin sulfate proteoglycan core protein 2) (PG-M) (Glial hyaluronate-binding protein) (GHAP). [Source:Uniprot/SWISSPROT;Acc:P13611]	GO:0007155-cell adhesion;GO:0007275-multicellular organismal development;GO:0008037-cell recognition	GO:0005509-calcium ion binding;GO:0005529-sugar binding;GO:0005540-hyaluronic acid binding	GO:0005578-proteinaceous extracellular matrix	137.986	205.363	132.403	176.515	132.403	138.688	1.04746	0.0668987
HLA-DQA2	H300002609	ENSG00000206305;ENSG00000206236;ENSG00000196735;ENSG00000204276;ENSG00000206301;ENSG00000206239	HA26_HUMAN	NM_020056	gi|56710315|gb|NM_020056.2|NM_020056;gi|113430810|gb|XM_001129369.1|XM_001129369;gi|52426772|gb|NM_002122.3|NM_002122;gi|113431023|gb|XM_001134217.1|XM_001134217;gi|113417855|gb|XM_936213.2|XM_936213;gi|113417798|gb|XM_936128.2|XM_936128	HLA class II histocompatibility antigen, DQ(6) alpha chain precursor (DX alpha chain) (HLA-DQA1). [Source:Uniprot/SWISSPROT;Acc:P01906]	GO:0002504-antigen processing and presentation of peptide or polysaccharide antigen via MHC class II;GO:0006955-immune response	GO:0032395-MHC class II receptor activity	GO:0005887-integral to plasma membrane;GO:0016020-membrane;GO:0016021-integral to membrane;GO:0042613-MHC class II protein complex	59.1797	134.449	53.5973	105.601	53.5973	82.9706	1.54804	0.630439
NP_919258.1	H300008261	ENSG00000189308	LIN54	NM_194282	gi|34996482|gb|NM_194282.1|NM_194282	lin-54 homolog [Source:RefSeq_peptide;Acc:NP_919258]	-	-	-	19.0736	46.2916	13.4913	17.4437	13.4913	13.7055	1.01588	0.022726
CXCL3	H200010379	ENSG00000163734	CXCL3	NM_002090	gi|54144649|gb|NM_002090.2|NM_002090	Macrophage inflammatory protein 2-beta precursor (MIP2-beta) (CXCL3) (Growth-regulated protein gamma) (GRO-gamma) (GRO-gamma(1-73)) [Contains: GRO-gamma(5-73)]. [Source:Uniprot/SWISSPROT;Acc:P19876]	GO:0006935-chemotaxis;GO:0006954-inflammatory response;GO:0006955-immune response;GO:0007186-G-protein coupled receptor protein signaling pathway	GO:0008009-chemokine activity	GO:0005576-extracellular region;GO:0005615-extracellular space	39.5655	1207.8	33.9832	1178.96	33.9832	926.302	27.2576	4.76859	***
CD2AP	H300006551	ENSG00000198087	CD2AP	NM_012120	gi|125987597|gb|NM_012120.2|NM_012120	CD2-associated protein (Cas ligand with multiple SH3 domains) (Adapter protein CMS). [Source:Uniprot/SWISSPROT;Acc:Q9Y5K6]	GO:0006461-protein complex assembly;GO:0006930-substrate-bound cell migration, cell extension;GO:0007165-signal transduction	GO:0005200-structural constituent of cytoskeleton;GO:0005515-protein binding;GO:0017124-SH3 domain binding	GO:0001726-ruffle;GO:0005737-cytoplasm;GO:0015629-actin cytoskeleton;GO:0031941-filamentous actin	82.0228	177.609	76.4405	148.761	76.4405	116.881	1.52905	0.612635
DNAJB9	H200001305	ENSG00000128590	DNAJB9	NM_012328	gi|9558754|gb|NM_012328.1|NM_012328	DnaJ homolog subfamily B member 9 (Microvascular endothelial differentiation gene 1 protein) (Mdg-1). [Source:Uniprot/SWISSPROT;Acc:Q9UBS3]	GO:0006457-protein folding	GO:0030188-chaperone regulator activity;GO:0031072-heat shock protein binding;GO:0051082-unfolded protein binding	GO:0005634-nucleus;GO:0005730-nucleolus;GO:0005737-cytoplasm;GO:0005783-endoplasmic reticulum	174.144	329.822	168.562	300.974	168.562	236.475	1.40289	0.488405
KIAA1596	H300010796	-	-	-	-	-	-	-	-	11.6876	39.5133	6.10527	10.6655	6.10527	8.37983	1.37256	0.456867
JPH2	opHsV0400003723	ENSG00000149596	JPH2	NM_175913	gi|61699222|gb|NM_175913.3|NM_175913	Junctophilin-2 (Junctophilin type 2) (JP-2). [Source:Uniprot/SWISSPROT;Acc:Q9BR39]	GO:0007204-elevation of cytosolic calcium ion concentration	GO:0005515-protein binding	GO:0005624-membrane fraction;GO:0005792-microsome;GO:0016020-membrane;GO:0016021-integral to membrane;GO:0016529-sarcoplasmic reticulum;GO:0030018-Z disc	9.64796	41.3306	4.06562	12.4827	4.06562	9.80763	2.41233	1.27043	*
-	opHsV0400003499	-	-	-	-	-	-	-	-	14.4652	42.9079	8.88285	14.06	8.88285	11.0469	1.24362	0.314551
XP_170754.4	opHsV0400002860	ENSG00000186910	SERPINA11	XM_170754	gi|113424965|gb|XM_940101.2|XM_940101;gi|122937296|gb|NM_001080451.1|NM_001080451	Serpin A11 precursor. [Source:Uniprot/SWISSPROT;Acc:Q86U17]	-	GO:0004867-serine-type endopeptidase inhibitor activity;GO:0016812-hydrolase activity, acting on carbon-nitrogen (but not peptide) bonds, in cyclic amides	-	8.27613	35.1562	2.69378	6.30837	2.69378	4.95646	1.83996	0.879676
DLX1	H300007098	ENSG00000144355	DLX1	NM_178120	gi|84043955|gb|NM_001038493.1|NM_001038493;gi|84043957|gb|NM_178120.4|NM_178120	Homeobox protein DLX-1. [Source:Uniprot/SWISSPROT;Acc:P56177]	GO:0006355-regulation of transcription, DNA-dependent;GO:0007275-multicellular organismal development;GO:0030154-cell differentiation;GO:0043524-negative regulation of neuron apoptosis	GO:0003677-DNA binding;GO:0003682-chromatin binding;GO:0003700-transcription factor activity;GO:0043565-sequence-specific DNA binding	GO:0005634-nucleus	57.6963	61.433	52.114	32.5852	52.114	25.6021	0.491271	-1.02541		*
ALAD	H200000317	ENSG00000148218	ALAD	NM_001003945;NM_000031	gi|51558758|gb|NM_001003945.1|NM_001003945;gi|51558761|gb|NM_000031.4|NM_000031	Delta-aminolevulinic acid dehydratase (EC 4.2.1.24) (Porphobilinogen synthase) (ALADH). [Source:Uniprot/SWISSPROT;Acc:P13716]	GO:0006779-porphyrin biosynthetic process;GO:0006783-heme biosynthetic process;GO:0008152-metabolic process	GO:0004655-porphobilinogen synthase activity;GO:0008270-zinc ion binding;GO:0016829-lyase activity;GO:0046872-metal ion binding	-	207.979	131.428	202.397	102.58	202.397	80.5967	0.398211	-1.32839		*
EHBP1	H200002551	ENSG00000115504	EHBP1	NM_015252	gi|44771179|gb|NM_015252.2|NM_015252	EH domain binding protein 1 [Source:RefSeq_peptide;Acc:NP_056067]	-	-	-	278.611	240.798	273.028	211.95	273.028	166.528	0.609931	-0.713282
-	H300006079	-	-	-	#N/A	-	-	-	-	1253.88	2443.68	1248.29	2414.83	1248.29	1897.32	1.51993	0.604006
PFKP	H300019778	ENSG00000067057	PFKP	NM_002627	gi|41352062|gb|NM_002627.3|NM_002627	6-phosphofructokinase type C (EC 2.7.1.11) (Phosphofructokinase 1) (Phosphohexokinase) (Phosphofructo-1-kinase isozyme C) (PFK-C) (6- phosphofructokinase, platelet type). [Source:Uniprot/SWISSPROT;Acc:Q01813]	GO:0006096-glycolysis	GO:0000166-nucleotide binding;GO:0000287-magnesium ion binding;GO:0003872-6-phosphofructokinase activity;GO:0005515-protein binding;GO:0005524-ATP binding;GO:0016301-kinase activity;GO:0016740-transferase activity	GO:0005737-cytoplasm;GO:0005945-6-phosphofructokinase complex	642.285	1183	636.702	1154.16	636.702	906.817	1.42424	0.510193
ZA20D2	H300002412	ENSG00000107372	ZFAND5	NM_006007	gi|5174754|gb|NM_006007.1|NM_006007	AN1-type zinc finger protein 5 (Zinc finger A20 domain-containing protein 2) (Zinc finger protein 216). [Source:Uniprot/SWISSPROT;Acc:O76080]	GO:0008150-biological_process	GO:0003674-molecular_function;GO:0003677-DNA binding;GO:0008270-zinc ion binding;GO:0046872-metal ion binding	GO:0005575-cellular_component	394.125	1253.05	388.543	1224.2	388.543	961.851	2.47554	1.30774	*
-	H300009627	-	-	-	#N/A	-	-	-	-	1492.81	1640.62	1487.23	1611.77	1487.23	1266.36	0.851495	-0.231931
PTPN6	H300018852	ENSG00000111679	PTPN6	NM_002831;NM_080549;NM_080548	gi|94557291|gb|NM_002831.4|NM_002831;gi|94557302|gb|NM_080548.3|NM_080548	Tyrosine-protein phosphatase non-receptor type 6 (EC 3.1.3.48) (Protein-tyrosine phosphatase 1C) (PTP-1C) (Hematopoietic cell protein-tyrosine phosphatase) (SH-PTP1) (Protein-tyrosine phosphatase SHP-1). [Source:Uniprot/SWISSPROT;Acc:P29350]	GO:0006470-protein amino acid dephosphorylation;GO:0006915-apoptosis;GO:0007186-G-protein coupled receptor protein signaling pathway;GO:0007242-intracellular signaling cascade;GO:0008285-negative regulation of cell proliferation	GO:0001784-phosphotyrosine binding;GO:0003674-molecular_function;GO:0004725-protein tyrosine phosphatase activity;GO:0005515-protein binding;GO:0016787-hydrolase activity;GO:0016791-phosphoric monoester hydrolase activity	GO:0005575-cellular_component;GO:0005856-cytoskeleton;GO:0016020-membrane	1320.69	2688.36	1315.11	2659.51	1315.11	2089.57	1.5889	0.668028
ENST00000335125,ENST00000313250	H300022672	-	-	-	#N/A	-	-	-	-	657.743	504.82	652.161	475.972	652.161	373.97	0.573432	-0.802305
LAG3	H200005907	ENSG00000089692	LAG3	NM_002286	gi|15718681|gb|NM_002286.4|NM_002286	Lymphocyte activation gene 3 protein precursor (LAG-3) (FDC protein) (CD223 antigen). [Source:Uniprot/SWISSPROT;Acc:P18627]	GO:0007166-cell surface receptor linked signal transduction;GO:0045085-negative regulation of interleukin-2 biosynthetic process;GO:0045954-positive regulation of natural killer cell mediated cytotoxicity;GO:0050868-negative regulation of T cell activation	GO:0003823-antigen binding;GO:0004888-transmembrane receptor activity;GO:0042289-MHC class II protein binding	GO:0005887-integral to plasma membrane;GO:0009897-external side of plasma membrane;GO:0016020-membrane;GO:0016021-integral to membrane	25.8538	60.8638	20.2714	32.0159	20.2714	25.1548	1.2409	0.311386
GAL	H200000490	ENSG00000069482	GAL	NM_015973	gi|88853582|gb|NM_015973.3|NM_015973	Galanin precursor [Contains: Galanin; Galanin message-associated peptide (GMAP)]. [Source:Uniprot/SWISSPROT;Acc:P22466]	GO:0006939-smooth muscle contraction;GO:0007218-neuropeptide signaling pathway;GO:0007399-nervous system development;GO:0030073-insulin secretion;GO:0030252-growth hormone secretion	GO:0005184-neuropeptide hormone activity	GO:0005576-extracellular region	406.203	917.186	400.62	888.338	400.62	697.964	1.74221	0.800917
ARPC2	H200007046	ENSG00000163466	ARPC2	NM_152862;NM_005731	gi|23238210|gb|NM_152862.1|NM_152862;gi|23238209|gb|NM_005731.2|NM_005731	Actin-related protein 2/3 complex subunit 2 (ARP2/3 complex 34 kDa subunit) (p34-ARC). [Source:Uniprot/SWISSPROT;Acc:O15144]	GO:0006928-cell motility;GO:0030833-regulation of actin filament polymerization	GO:0005200-structural constituent of cytoskeleton;GO:0005515-protein binding	GO:0005856-cytoskeleton;GO:0005885-Arp2/3 protein complex;GO:0005925-focal adhesion	5352.57	9367.79	5346.98	9338.94	5346.98	7337.58	1.37228	0.456578
RWDD1	H200003183	ENSG00000111832	RWDD1	NM_015952	gi|55953122|gb|NM_015952.2|NM_015952;gi|113423844|gb|XR_016037.1|XR_016037;gi|113423414|gb|XR_015128.1|XR_015128;gi|55953124|gb|NM_016104.2|NM_016104;gi|55953126|gb|NM_001007464.1|NM_001007464	RWD domain-containing protein 1. [Source:Uniprot/SWISSPROT;Acc:Q9H446]	GO:0006464-protein modification;GO:0006512-ubiquitin cycle	GO:0005515-protein binding;GO:0019787-small conjugating protein ligase activity	-	436.782	488.575	431.2	459.727	431.2	361.206	0.837677	-0.255533
NCALD_HUMAN	H200010412	ENSG00000104490	NCALD	NM_032041	gi|98985794|gb|NM_001040630.1|NM_001040630;gi|98985792|gb|NM_001040629.1|NM_001040629;gi|98985786|gb|NM_001040626.1|NM_001040626;gi|98985777|gb|NM_032041.2|NM_032041;gi|98985782|gb|NM_001040624.1|NM_001040624;gi|98985784|gb|NM_001040625.1|NM_001040625;gi|98985788|gb|NM_001040627.1|NM_001040627;gi|98985790|gb|NM_001040628.1|NM_001040628	Neurocalcin-delta. [Source:Uniprot/SWISSPROT;Acc:P61601]	GO:0016192-vesicle-mediated transport	GO:0003779-actin binding;GO:0005509-calcium ion binding;GO:0015631-tubulin binding;GO:0030276-clathrin binding	GO:0005622-intracellular;GO:0005829-cytosol;GO:0030130-clathrin coat of trans-Golgi network vesicle	126.221	61.3437	120.639	32.4959	120.639	25.5319	0.211639	-2.24033		**
ENST00000271699	H300006495	-	-	-	#N/A	-	-	-	-	128.221	162.407	122.639	133.559	122.639	104.937	0.855654	-0.224901
MUF1_HUMAN	H300016070	ENSG00000132128	LRRC41	NM_006369	gi|74316011|gb|NM_006369.4|NM_006369	Leucine-rich repeat-containing protein 41 (Protein Muf1). [Source:Uniprot/SWISSPROT;Acc:Q15345]	GO:0006512-ubiquitin cycle	GO:0005515-protein binding	-	108.095	121.57	102.513	92.7226	102.513	72.8519	0.710659	-0.49277
SNCA	H300020305	ENSG00000145335	SNCA	NM_000345;NM_007308	gi|6806897|gb|NM_007308.1|NM_007308;gi|6806896|gb|NM_000345.2|NM_000345	Alpha-synuclein (Non-A beta component of AD amyloid) (Non-A4 component of amyloid precursor) (NACP). [Source:Uniprot/SWISSPROT;Acc:P37840]	GO:0001956-positive regulation of neurotransmitter secretion;GO:0001963-synaptic transmission, dopaminergic;GO:0006644-phospholipid metabolic process;GO:0006916-anti-apoptosis;GO:0007417-central nervous system development;GO:0040012-regulation of locomotion;GO:0042416-dopamine biosynthetic process;GO:0042493-response to drug;GO:0048169-regulation of long-term neuronal synaptic plasticity;GO:00484…	GO:0042802-identical protein binding	GO:0005737-cytoplasm;GO:0019717-synaptosome	140.443	195.51	134.861	166.662	134.861	130.946	0.970973	-0.0424962
ATP2B2	H300020639	ENSG00000157087	ATP2B2	NM_001001331;NM_001683	gi|48255948|gb|NM_001683.2|NM_001683;gi|48255950|gb|NM_001001331.1|NM_001001331	Plasma membrane calcium-transporting ATPase 2 (EC 3.6.3.8) (PMCA2) (Plasma membrane calcium pump isoform 2) (Plasma membrane calcium ATPase isoform 2). [Source:Uniprot/SWISSPROT;Acc:Q01814]	GO:0000902-cell morphogenesis;GO:0006812-cation transport;GO:0006816-calcium ion transport;GO:0006874-calcium ion homeostasis;GO:0007595-lactation;GO:0007626-locomotory behavior;GO:0008152-metabolic process;GO:0021702-cerebellar Purkinje cell differentiation;GO:0021707-cerebellar granule cell differentiation;GO:0030182-neuron differentiation;GO:0042428-serotonin metabolic process;GO:0042472-inner…	GO:0000166-nucleotide binding;GO:0000287-magnesium ion binding;GO:0005388-calcium-transporting ATPase activity;GO:0005509-calcium ion binding;GO:0005516-calmodulin binding;GO:0005524-ATP binding;GO:0016787-hydrolase activity;GO:0016820-hydrolase activity, acting on acid anhydrides, catalyzing transmembrane movement of substances	GO:0005737-cytoplasm;GO:0005792-microsome;GO:0005886-plasma membrane;GO:0005929-cilium;GO:0016021-integral to membrane;GO:0043025-cell soma	120.65	163.663	115.068	134.815	115.068	105.923	0.920529	-0.119465
NP_002213.1	H300020460	ENSG00000150995	ITPR1	NM_002222	gi|10835022|gb|NM_002222.1|NM_002222	Inositol 1,4,5-trisphosphate receptor type 1 (Type 1 inositol 1,4,5- trisphosphate receptor) (Type 1 InsP3 receptor) (IP3 receptor isoform 1) (InsP3R1) (IP3R). [Source:Uniprot/SWISSPROT;Acc:Q14643]	GO:0006811-ion transport;GO:0006816-calcium ion transport;GO:0007165-signal transduction	GO:0005216-ion channel activity;GO:0005220-inositol 1,4,5-triphosphate-sensitive calcium-release channel activity;GO:0005262-calcium channel activity;GO:0005509-calcium ion binding;GO:0005515-protein binding;GO:0008095-inositol-1,4,5-triphosphate receptor activity;GO:0015085-calcium ion transporter activity	GO:0005783-endoplasmic reticulum;GO:0005789-endoplasmic reticulum membrane;GO:0005887-integral to plasma membrane;GO:0016020-membrane	188.489	132.97	182.906	104.122	182.906	81.8085	0.44727	-1.16078		*
-	H300008281	-	-	-	#N/A	-	-	-	-	1966.7	7318.66	1961.12	7289.81	1961.12	5727.58	2.92057	1.54625	*
CD3E	H200000722	ENSG00000198851	CD3E	NM_000733	gi|50726997|gb|NM_000733.2|NM_000733	T-cell surface glycoprotein CD3 epsilon chain precursor (T-cell surface antigen T3/Leu-4 epsilon chain). [Source:Uniprot/SWISSPROT;Acc:P07766]	GO:0006461-protein complex assembly;GO:0007172-signal complex formation;GO:0007186-G-protein coupled receptor protein signaling pathway;GO:0042102-positive regulation of T cell proliferation;GO:0042110-T cell activation;GO:0042981-regulation of apoptosis;GO:0045060-negative thymic T cell selection;GO:0045879-negative regulation of smoothened signaling pathway;GO:0050731-positive regulation of pep…	GO:0004888-transmembrane receptor activity;GO:0005057-receptor signaling protein activity;GO:0005515-protein binding;GO:0017124-SH3 domain binding;GO:0019901-protein kinase binding;GO:0030159-receptor signaling complex scaffold activity;GO:0042608-T cell receptor binding;GO:0046982-protein heterodimerization activity	GO:0005886-plasma membrane;GO:0005887-integral to plasma membrane;GO:0009897-external side of plasma membrane;GO:0042105-alpha-beta T cell receptor complex	10.9822	38.9776	5.39981	10.1297	5.39981	7.95891	1.47392	0.559661
DDEF2	H200002184	ENSG00000151693	DDEF2	NM_003887	gi|4502248|gb|NM_003887.1|NM_003887	Development and differentiation-enhancing factor 2 (Pyk2 C-terminus- associated protein) (PAP) (Paxillin-associated protein with ARFGAP activity 3) (PAG3). [Source:Uniprot/SWISSPROT;Acc:O43150]	GO:0043087-regulation of GTPase activity	GO:0005096-GTPase activator activity;GO:0005515-protein binding;GO:0008270-zinc ion binding;GO:0046872-metal ion binding	-	94.1163	443.999	88.5339	415.151	88.5339	326.183	3.68427	1.88138	*
RAB17	H200004690	ENSG00000124839	RAB17	NM_022449	gi|141803349|gb|NM_022449.2|NM_022449	Ras-related protein Rab-17. [Source:Uniprot/SWISSPROT;Acc:Q9H0T7]	GO:0007264-small GTPase mediated signal transduction;GO:0015031-protein transport	GO:0000166-nucleotide binding;GO:0005525-GTP binding	GO:0005622-intracellular;GO:0016020-membrane	27.72	54.6236	22.1376	25.7758	22.1376	20.252	0.914821	-0.128439
MLYCD	H200013717	ENSG00000103150	MLYCD	NM_012213	gi|110349749|gb|NM_012213.2|NM_012213	Malonyl-CoA decarboxylase, mitochondrial precursor (EC 4.1.1.9) (MCD). [Source:Uniprot/SWISSPROT;Acc:O95822]	GO:0006084-acetyl-CoA metabolic process;GO:0006633-fatty acid biosynthetic process;GO:0006637-acyl-CoA metabolic process	GO:0004492-methylmalonyl-CoA decarboxylase activity;GO:0016829-lyase activity;GO:0050080-malonyl-CoA decarboxylase activity	GO:0005737-cytoplasm;GO:0005739-mitochondrion;GO:0005777-peroxisome	265.213	259.437	259.631	230.589	259.631	181.173	0.69781	-0.519095
CNNM3	H300021286	ENSG00000168763	CNNM3	NM_017623;NM_199078	gi|94681053|gb|NM_199078.2|NM_199078;gi|94681052|gb|NM_017623.4|NM_017623	cyclin M3 isoform 2 [Source:RefSeq_peptide;Acc:NP_951060]	-	-	-	43.3952	73.329	37.8129	44.4811	37.8129	34.9487	0.924254	-0.113639
RHOT2	H200003034	ENSG00000140983	RHOT2	NM_138769	gi|20270302|gb|NM_138769.1|NM_138769	Mitochondrial Rho GTPase 2 (EC 3.6.5.-) (MIRO-2) (hMiro-2) (Ras homolog gene family member T2). [Source:Uniprot/SWISSPROT;Acc:Q8IXI1]	GO:0006915-apoptosis;GO:0007264-small GTPase mediated signal transduction;GO:0019725-cell homeostasis;GO:0047497-mitochondrion transport along microtubule	GO:0000166-nucleotide binding;GO:0005509-calcium ion binding;GO:0005525-GTP binding;GO:0016787-hydrolase activity	GO:0005622-intracellular;GO:0005739-mitochondrion;GO:0005743-mitochondrial inner membrane;GO:0016020-membrane;GO:0016021-integral to membrane;GO:0019867-outer membrane;GO:0031307-integral to mitochondrial outer membrane	2227.87	2497.26	2222.28	2468.42	2222.28	1939.43	0.872718	-0.196412
HK1	H300020624	ENSG00000156515	HK1	-	gi|15991826|gb|NM_033496.1|NM_033496;gi|4504390|gb|NM_000188.1|NM_000188;gi|15991830|gb|NM_033498.1|NM_033498;gi|15991832|gb|NM_033500.1|NM_033500;gi|15991828|gb|NM_033497.1|NM_033497	Hexokinase-1 (EC 2.7.1.1) (Hexokinase type I) (HK I) (Brain form hexokinase). [Source:Uniprot/SWISSPROT;Acc:P19367]	GO:0006096-glycolysis	GO:0000166-nucleotide binding;GO:0004396-hexokinase activity;GO:0005524-ATP binding;GO:0016301-kinase activity;GO:0016740-transferase activity	GO:0016020-membrane	38.7639	56.4762	33.1816	27.6283	33.1816	21.7075	0.654203	-0.612189
PML	H300020134	ENSG00000140464	PML	NM_033244;NM_033250;NM_033246;NM_033247;NM_033249;NM_033245;NM_033242;NM_033239;NM_033240;NM_033238	gi|67089152|gb|NM_002675.3|NM_002675;gi|67089153|gb|NM_033247.2|NM_033247;gi|109637787|gb|NM_033244.3|NM_033244;gi|67089155|gb|NM_033239.2|NM_033239;gi|67089150|gb|NM_033249.2|NM_033249;gi|67089148|gb|NM_033238.2|NM_033238;gi|67089156|gb|NM_033240.2|NM_033240;gi|67089151|gb|NM_033246.2|NM_033246;gi|67089159|gb|NM_033250.2|NM_033250	Probable transcription factor PML (Tripartite motif-containing protein 19) (RING finger protein 71). [Source:Uniprot/SWISSPROT;Acc:P29590]	GO:0001666-response to hypoxia;GO:0006281-DNA repair;GO:0006350-transcription;GO:0006355-regulation of transcription, DNA-dependent;GO:0006461-protein complex assembly;GO:0006917-induction of apoptosis;GO:0006977-DNA damage response, signal transduction by p53 class mediator resulting in cell cycle arrest;GO:0010212-response to ionizing radiation;GO:0016481-negative regulation of transcription;GO…	GO:0003676-nucleic acid binding;GO:0003677-DNA binding;GO:0003713-transcription coactivator activity;GO:0005515-protein binding;GO:0008270-zinc ion binding;GO:0016564-transcriptional repressor activity;GO:0032183-SUMO binding;GO:0046872-metal ion binding	GO:0005622-intracellular;GO:0005626-insoluble fraction;GO:0005634-nucleus;GO:0005654-nucleoplasm;GO:0005730-nucleolus;GO:0005737-cytoplasm;GO:0016605-PML body	36.0964	75.702	30.514	46.8541	30.514	36.8131	1.20643	0.270748
C20orf35	H200008366	ENSG00000204070	DBNDD2	NM_018478	gi|115299737|gb|NR_003189.1|NR_003189;gi|115299755|gb|NM_001048226.1|NM_001048226;gi|115299753|gb|NM_001048224.1|NM_001048224;gi|115299744|gb|NM_001048221.1|NM_001048221;gi|115299759|gb|NM_001048222.1|NM_001048222;gi|115299749|gb|NM_001048223.1|NM_001048223;gi|115299761|gb|NM_001048225.1|NM_001048225	Dysbindin domain-containing protein 2 (HSMNP1). [Source:Uniprot/SWISSPROT;Acc:Q9BQY9]	-	-	-	233.272	92.7611	227.69	63.9133	227.69	50.2164	0.220548	-2.18084		**
BTF3	H300005842	ENSG00000197407;ENSG00000145741	BTF3	NM_001207	gi|83641884|gb|NM_001037637.1|NM_001037637;gi|83641883|gb|NM_001207.4|NM_001207;gi|113415149|gb|XM_937493.2|XM_937493;gi|113414582|gb|XM_927413.2|XM_927413	Transcription factor BTF3 (RNA polymerase B transcription factor 3). [Source:Uniprot/SWISSPROT;Acc:P20290]	GO:0006350-transcription;GO:0006355-regulation of transcription, DNA-dependent;GO:0006366-transcription from RNA polymerase II promoter	GO:0003702-RNA polymerase II transcription factor activity	GO:0005634-nucleus	9157.67	11130.7	9152.09	11101.9	9152.09	8722.73	0.953086	-0.0693211
PURA	H200003891	ENSG00000185129	PURA	NM_005859	gi|62530389|gb|NM_005859.3|NM_005859	Transcriptional activator protein Pur-alpha (Purine-rich single- stranded DNA-binding protein alpha). [Source:Uniprot/SWISSPROT;Acc:Q00577]	GO:0006268-DNA unwinding during replication;GO:0006270-DNA replication initiation;GO:0006350-transcription;GO:0006915-apoptosis;GO:0007399-nervous system development;GO:0008283-cell proliferation;GO:0008284-positive regulation of cell proliferation;GO:0030154-cell differentiation;GO:0031575-G1/S transition checkpoint;GO:0045892-negative regulation of transcription, DNA-dependent	GO:0003691-double-stranded telomeric DNA binding;GO:0003697-single-stranded DNA binding;GO:0003705-RNA polymerase II transcription factor activity, enhancer binding;GO:0008134-transcription factor binding;GO:0046332-SMAD binding	GO:0000784-nuclear chromosome, telomeric region;GO:0005634-nucleus;GO:0005662-DNA replication factor A complex;GO:0005737-cytoplasm	242.501	301.13	236.918	272.282	236.918	213.931	0.902974	-0.147243
MFHAS1	H200003434	ENSG00000147324	MFHAS1	NM_004225	gi|110825983|gb|NM_004225.2|NM_004225	malignant fibrous histiocytoma amplified sequence 1 [Source:RefSeq_peptide;Acc:NP_004216]	GO:0007264-small GTPase mediated signal transduction	GO:0005515-protein binding;GO:0005525-GTP binding	-	35.8103	62.6073	30.2279	33.7595	30.2279	26.5247	0.877491	-0.188544
TM4SF1	H300003254	ENSG00000169908	TM4SF1	NM_014220	gi|62422580|gb|NM_014220.2|NM_014220	Transmembrane 4 L6 family member 1 (Tumor-associated antigen L6) (Membrane component surface marker 1) (M3S1). [Source:Uniprot/SWISSPROT;Acc:P30408]	GO:0008150-biological_process	GO:0003674-molecular_function	GO:0005887-integral to plasma membrane;GO:0016020-membrane;GO:0016021-integral to membrane	19.8979	80.3602	14.3155	51.5123	14.3155	40.4731	2.82722	1.49938	*
ADK	H200010643	ENSG00000156110	ADK	NM_006721;NM_001123	gi|32484972|gb|NM_001123.2|NM_001123;gi|32484974|gb|NM_006721.2|NM_006721	Adenosine kinase (EC 2.7.1.20) (AK) (Adenosine 5'-phosphotransferase). [Source:Uniprot/SWISSPROT;Acc:P55263]	GO:0006166-purine ribonucleoside salvage;GO:0009156-ribonucleoside monophosphate biosynthetic process	GO:0000287-magnesium ion binding;GO:0004001-adenosine kinase activity;GO:0016301-kinase activity;GO:0016740-transferase activity	GO:0005634-nucleus	339.433	275.844	333.85	246.996	333.85	194.064	0.581291	-0.782668
COX4I1	H300019271	ENSG00000131143	COX4I1	NM_001861	gi|17017985|gb|NM_001861.2|NM_001861	Cytochrome c oxidase subunit 4 isoform 1, mitochondrial precursor (EC 1.9.3.1) (Cytochrome c oxidase subunit IV isoform 1) (COX IV-1) (Cytochrome c oxidase polypeptide IV). [Source:Uniprot/SWISSPROT;Acc:P13073]	GO:0006118-electron transport	GO:0004129-cytochrome-c oxidase activity;GO:0005515-protein binding;GO:0016491-oxidoreductase activity	GO:0005739-mitochondrion;GO:0005743-mitochondrial inner membrane;GO:0016020-membrane	8235.4	12215.4	8229.82	12186.5	8229.82	9574.91	1.16344	0.218398
ABCC4	H200013305	ENSG00000125257	ABCC4	NM_005845	gi|34452699|gb|NM_005845.2|NM_005845	Multidrug resistance-associated protein 4 (ATP-binding cassette sub- family C member 4) (MRP/cMOAT-related ABC transporter) (Multi-specific organic anion transporter-B) (MOAT-B). [Source:Uniprot/SWISSPROT;Acc:O15439]	GO:0006811-ion transport;GO:0008150-biological_process	GO:0000166-nucleotide binding;GO:0005254-chloride channel activity;GO:0005524-ATP binding;GO:0016404-15-hydroxyprostaglandin dehydrogenase (NAD+) activity;GO:0016887-ATPase activity;GO:0042626-ATPase activity, coupled to transmembrane movement of substances	GO:0005575-cellular_component;GO:0005624-membrane fraction;GO:0005886-plasma membrane;GO:0016021-integral to membrane;GO:0031088-platelet dense granule membrane	36.2803	55.9589	30.6979	27.1111	30.6979	21.3011	0.693894	-0.527213
CBS	H300000561	ENSG00000160200	CBS	NM_000071	gi|4557414|gb|NM_000071.1|NM_000071	Cystathionine beta-synthase (EC 4.2.1.22) (Serine sulfhydrase) (Beta- thionase). [Source:Uniprot/SWISSPROT;Acc:P35520]	GO:0006535-cysteine biosynthetic process from serine;GO:0008152-metabolic process;GO:0008652-amino acid biosynthetic process;GO:0019343-cysteine biosynthetic process via cystathione	GO:0004122-cystathionine beta-synthase activity;GO:0005506-iron ion binding;GO:0016829-lyase activity;GO:0046872-metal ion binding	GO:0005634-nucleus;GO:0005737-cytoplasm	1140.66	630.072	1135.08	601.225	1135.08	472.38	0.416165	-1.26477		*
TOR1B	H200016328	ENSG00000136816	TOR1B	NM_014506	gi|14149652|gb|NM_014506.1|NM_014506	Torsin B precursor (Torsin family 1 member B). [Source:Uniprot/SWISSPROT;Acc:O14657]	GO:0006457-protein folding;GO:0006986-response to unfolded protein;GO:0051085-chaperone cofactor-dependent protein folding	GO:0000166-nucleotide binding;GO:0005524-ATP binding;GO:0017111-nucleoside-triphosphatase activity;GO:0051082-unfolded protein binding	GO:0005783-endoplasmic reticulum	253.905	510.421	248.323	481.573	248.323	378.371	1.52371	0.607584
TENC1	H200001166	ENSG00000111077	TENC1	NM_198316;NM_015319;NM_170754	gi|38787940|gb|NM_015319.2|NM_015319;gi|38787956|gb|NM_170754.2|NM_170754;gi|38787969|gb|NM_198316.1|NM_198316	tensin like C1 domain containing phosphatase isoform 1 [Source:RefSeq_peptide;Acc:NP_056134]	GO:0007242-intracellular signaling cascade	-	-	65.989	90.5327	60.4067	61.6849	60.4067	48.4656	0.802322	-0.317747
DECR2	H200002517	ENSG00000103202	DECR2	NM_020664	gi|37675281|gb|NM_020664.3|NM_020664	Peroxisomal 2,4-dienoyl-CoA reductase (EC 1.3.1.34) (2,4-dienoyl-CoA reductase 2) (pDCR). [Source:Uniprot/SWISSPROT;Acc:Q9NUI1]	GO:0008152-metabolic process	GO:0008670-2,4-dienoyl-CoA reductase (NADPH) activity;GO:0016491-oxidoreductase activity	GO:0005777-peroxisome	281.759	309.586	276.177	280.738	276.177	220.575	0.798673	-0.324323
-	H300016712	-	-	-	#N/A	-	-	-	-	32.7605	60.5243	27.1781	31.6765	27.1781	24.8881	0.91574	-0.12699
ATP5L	H300008172	ENSG00000167283	ATP5L	NM_006476	gi|51479155|gb|NM_006476.4|NM_006476	ATP synthase subunit g, mitochondrial (EC 3.6.3.14) (ATPase subunit g). [Source:Uniprot/SWISSPROT;Acc:O75964]	GO:0006811-ion transport;GO:0015986-ATP synthesis coupled proton transport;GO:0015992-proton transport	GO:0005515-protein binding;GO:0046872-metal ion binding;GO:0046933-hydrogen ion transporting ATP synthase activity, rotational mechanism;GO:0046961-hydrogen ion transporting ATPase activity, rotational mechanism	GO:0005739-mitochondrion;GO:0016469-proton-transporting two-sector ATPase complex;GO:0045263-proton-transporting ATP synthase complex, coupling factor F(o)	338.118	572.375	332.535	543.527	332.535	427.048	1.28422	0.360889
C18orf8	H200009478	ENSG00000141452	C18orf8	NM_013326	gi|89242140|gb|NM_013326.3|NM_013326	Uncharacterized protein C18orf8 (Colon cancer-associated protein Mic1) (Mic-1). [Source:Uniprot/SWISSPROT;Acc:Q96DM3]	-	-	-	371.602	561.775	366.02	532.928	366.02	418.719	1.14398	0.194061
SLC35C2	H300019060	ENSG00000080189	SLC35C2	NM_015945;NM_173179;NM_173073	gi|34335287|gb|NM_015945.10|NM_015945;gi|34335286|gb|NM_173073.2|NM_173073;gi|34335288|gb|NM_173179.2|NM_173179	Solute carrier family 35 member C2 (Ovarian cancer overexpressed gene 1 protein). [Source:Uniprot/SWISSPROT;Acc:Q9NQQ7]	GO:0006810-transport	-	GO:0016020-membrane;GO:0016021-integral to membrane	142.464	144.506	136.882	115.658	136.882	90.8723	0.663875	-0.591018
Q8N5U5_HUMAN	H200001405	ENSG00000167447	C17orf71	NM_018149	gi|116812581|gb|NM_018149.6|NM_018149	C17orf71 protein (Fragment). [Source:Uniprot/SPTREMBL;Acc:Q8N5U5]	-	-	-	710.558	1099.3	704.976	1070.45	704.976	841.05	1.19302	0.254618
LMO2	H200014297	ENSG00000135363	LMO2	NM_005574	gi|6633806|gb|NM_005574.2|NM_005574	Rhombotin-2 (LIM domain only protein 2) (Cysteine-rich protein TTG-2) (T-cell translocation protein 2). [Source:Uniprot/SWISSPROT;Acc:P25791]	GO:0007275-multicellular organismal development	GO:0005515-protein binding;GO:0008270-zinc ion binding;GO:0046872-metal ion binding	GO:0005634-nucleus	2006.11	613.146	2000.53	584.298	2000.53	459.081	0.22948	-2.12356		**
NP_060388.1	H200015492	ENSG00000005059	CCDC109B	NM_017918	gi|34147587|gb|NM_017918.3|NM_017918	coiled-coil domain containing 109B [Source:RefSeq_peptide;Acc:NP_060388]	-	-	-	32.9175	44.3748	27.3351	15.5269	27.3351	12.1995	0.446292	-1.16394		*
ACVRL1	H200008065	ENSG00000139567	ACVRL1	NM_000020	gi|116734711|gb|NM_000020.2|NM_000020;gi|116734713|gb|NM_001077401.1|NM_001077401	Serine/threonine-protein kinase receptor R3 precursor (EC 2.7.11.30) (SKR3) (Activin receptor-like kinase 1) (ALK-1) (TGF-B superfamily receptor type I) (TSR-I). [Source:Uniprot/SWISSPROT;Acc:P37023]	GO:0001525-angiogenesis;GO:0006468-protein amino acid phosphorylation;GO:0007162-negative regulation of cell adhesion;GO:0007165-signal transduction;GO:0007179-transforming growth factor beta receptor signaling pathway;GO:0008217-blood pressure regulation;GO:0008285-negative regulation of cell proliferation;GO:0030336-negative regulation of cell migration;GO:0035313-wound healing, spreading of ep…	GO:0000166-nucleotide binding;GO:0000287-magnesium ion binding;GO:0004872-receptor activity;GO:0005524-ATP binding;GO:0016361-activin receptor activity, type I;GO:0016740-transferase activity;GO:0030145-manganese ion binding;GO:0046332-SMAD binding;GO:0048185-activin binding;GO:0050431-transforming growth factor beta binding	GO:0005887-integral to plasma membrane;GO:0009986-cell surface;GO:0016020-membrane	95.1406	112.885	89.5583	84.0367	89.5583	66.0273	0.737256	-0.439763
GPR124	H300018433	ENSG00000020181	GPR124	NM_032777	gi|17511204|gb|NM_032777.6|NM_032777	Probable G-protein coupled receptor 124 precursor (Tumor endothelial marker 5). [Source:Uniprot/SWISSPROT;Acc:Q96PE1]	GO:0007165-signal transduction;GO:0007218-neuropeptide signaling pathway	GO:0004872-receptor activity;GO:0004930-G-protein coupled receptor activity;GO:0005515-protein binding	GO:0016020-membrane;GO:0016021-integral to membrane	162.162	153.52	156.58	124.672	156.58	97.9547	0.625591	-0.676709
GPR73	H300009721	ENSG00000169618	PROKR1	NM_138964	gi|44921613|gb|NM_138964.2|NM_138964	Prokineticin receptor 1 (PK-R1) (G-protein coupled receptor 73) (GPR73a) (G-protein coupled receptor ZAQ). [Source:Uniprot/SWISSPROT;Acc:Q8TCW9]	GO:0007165-signal transduction;GO:0007186-G-protein coupled receptor protein signaling pathway	GO:0001584-rhodopsin-like receptor activity;GO:0004872-receptor activity;GO:0004983-neuropeptide Y receptor activity	GO:0016020-membrane;GO:0016021-integral to membrane	8.12843	32.6728	2.54608	3.82491	2.54608	3.00522	1.18033	0.239193
HCRTR1	H200013733	ENSG00000121764	HCRTR1	NM_001525	gi|4557636|gb|NM_001525.1|NM_001525	Orexin receptor type 1 (Ox1r) (Hypocretin receptor type 1). [Source:Uniprot/SWISSPROT;Acc:O43613]	GO:0007165-signal transduction;GO:0007218-neuropeptide signaling pathway;GO:0007268-synaptic transmission;GO:0007631-feeding behavior	GO:0001584-rhodopsin-like receptor activity;GO:0004872-receptor activity;GO:0016499-orexin receptor activity	GO:0005887-integral to plasma membrane;GO:0016020-membrane	293.112	381.478	287.53	352.63	287.53	277.06	0.963586	-0.0535144
GPR37	H200003792	ENSG00000170775	GPR37	NM_005302	gi|31377788|gb|NM_005302.2|NM_005302	Probable G-protein coupled receptor 37 precursor (Endothelin B receptor-like protein 1) (ETBR-LP-1) (Parkin-associated endothelin receptor-like receptor) (PAELR). [Source:Uniprot/SWISSPROT;Acc:O15354]	GO:0007165-signal transduction;GO:0007186-G-protein coupled receptor protein signaling pathway	GO:0001584-rhodopsin-like receptor activity;GO:0004872-receptor activity	GO:0005783-endoplasmic reticulum;GO:0005887-integral to plasma membrane;GO:0016020-membrane	13.1692	49.9513	7.58687	21.1034	7.58687	16.5809	2.18547	1.12795	*
ADORA3	H300000892	ENSG00000121933	ADORA3	NM_000677	gi|130978679|gb|NM_000677.3|NM_000677	Adenosine A3 receptor. [Source:Uniprot/SWISSPROT;Acc:P33765]	GO:0006954-inflammatory response;GO:0007165-signal transduction;GO:0007186-G-protein coupled receptor protein signaling pathway;GO:0007190-adenylate cyclase activation;GO:0008016-regulation of heart contraction	GO:0001584-rhodopsin-like receptor activity;GO:0001613-A3 adenosine receptor activity, G-protein coupled;GO:0004872-receptor activity	GO:0005887-integral to plasma membrane;GO:0016020-membrane	87.8273	102.934	82.245	74.0863	82.245	58.2094	0.707756	-0.498676
-	H300020178	ENSG00000206075	SERPINB5	NM_002639	gi|142377273|gb|NM_002639.3|NM_002639	Serpin B5 precursor (Maspin) (Protease inhibitor 5). [Source:Uniprot/SWISSPROT;Acc:P36952]	GO:0006928-cell motility	GO:0004867-serine-type endopeptidase inhibitor activity	-	8.08005	38.943	2.49771	10.0951	2.49771	7.9317	3.17559	1.66703	*
SPHK1	H200005643	ENSG00000176170	SPHK1	NM_182965;NM_021972	gi|41282001|gb|NM_182965.1|NM_182965;gi|21361087|gb|NM_021972.2|NM_021972	Sphingosine kinase 1 (EC 2.7.1.-) (SK 1) (SPK 1). [Source:Uniprot/SWISSPROT;Acc:Q9NYA1]	GO:0001568-blood vessel development;GO:0006670-sphingosine metabolic process;GO:0006916-anti-apoptosis;GO:0007186-G-protein coupled receptor protein signaling pathway;GO:0007205-protein kinase C activation;GO:0007242-intracellular signaling cascade;GO:0007420-brain development;GO:0019722-calcium-mediated signaling;GO:0030307-positive regulation of cell growth;GO:0030335-positive regulation of cel…	GO:0000166-nucleotide binding;GO:0000287-magnesium ion binding;GO:0003677-DNA binding;GO:0004143-diacylglycerol kinase activity;GO:0005515-protein binding;GO:0005516-calmodulin binding;GO:0005524-ATP binding;GO:0008481-sphinganine kinase activity;GO:0016740-transferase activity;GO:0017050-D-erythro-sphingosine kinase activity	GO:0005624-membrane fraction;GO:0005625-soluble fraction;GO:0005737-cytoplasm;GO:0005829-cytosol	188.597	622.862	183.015	594.014	183.015	466.715	2.55015	1.35058	*
XP_370713.1	H300002334	ENSG00000174121;ENSG00000171863;ENSG00000162596;ENSG00000183405	-	XM_370713	gi|113426946|gb|XR_017529.1|XR_017529;gi|113427464|gb|XR_015900.1|XR_015900;gi|71164880|gb|NM_001011.3|NM_001011;gi|113429928|gb|XR_016693.1|XR_016693;gi|113430485|gb|XR_018144.1|XR_018144;gi|113408753|gb|XM_015717.10|XM_015717;gi|113412675|gb|XR_015790.1|XR_015790;gi|113411731|gb|XR_015809.1|XR_015809;gi|113415455|gb|XR_015291.1|XR_015291;gi|113415952|gb|XR_015607.1|XR_015607;gi|113418233|gb|XR_…	-	-	-	-	11164.1	17653.8	11158.5	17624.9	11158.5	13847.8	1.24101	0.311518
BAP28_HUMAN	H200008855	ENSG00000119285	HEATR1	XM_375853	gi|73695474|gb|NM_018072.4|NM_018072	HEAT repeat-containing protein 1 (Protein BAP28). [Source:Uniprot/SWISSPROT;Acc:Q9H583]	-	GO:0005488-binding;GO:0005515-protein binding	GO:0005634-nucleus	192.976	289.801	187.394	260.953	187.394	205.03	1.09411	0.12976
CSTB	H200000172	ENSG00000160213	CSTB	NM_000100;NM_000100	gi|20357564|gb|NM_000100.2|NM_000100	Cystatin-B (Stefin-B) (Liver thiol proteinase inhibitor) (CPI-B). [Source:Uniprot/SWISSPROT;Acc:P04080]	GO:0008344-adult locomotory behavior	GO:0004869-cysteine protease inhibitor activity;GO:0005515-protein binding	GO:0005622-intracellular;GO:0005634-nucleus	10524.1	29042	10518.5	29013.2	10518.5	22795.5	2.16719	1.11583	*
VISL1_HUMAN	H200000583	ENSG00000163032	VSNL1	NM_003385	gi|63252921|gb|NM_003385.4|NM_003385	Visinin-like protein 1 (VILIP) (Hippocalcin-like protein 3) (HLP3). [Source:Uniprot/SWISSPROT;Acc:P62760]	-	GO:0005509-calcium ion binding	-	12.6627	39.3582	7.08036	10.5104	7.08036	8.25795	1.16632	0.221961
ERBB2IP	H200001598	ENSG00000112851	ERBB2IP	NM_018695;NM_001006600	gi|55770894|gb|NM_001006600.1|NM_001006600;gi|56237019|gb|NM_018695.2|NM_018695	Protein LAP2 (Erbb2-interacting protein) (Erbin) (Densin-180-like protein). [Source:Uniprot/SWISSPROT;Acc:Q96RT1]	GO:0007049-cell cycle;GO:0007155-cell adhesion;GO:0007165-signal transduction;GO:0007173-epidermal growth factor receptor signaling pathway;GO:0007229-integrin-mediated signaling pathway;GO:0016049-cell growth;GO:0045104-intermediate filament cytoskeleton organization and biogenesis;GO:0045175-basal protein localization;GO:0045197-establishment and/or maintenance of epithelial cell polarity	GO:0005176-ErbB-2 class receptor binding;GO:0005178-integrin binding;GO:0005200-structural constituent of cytoskeleton;GO:0005515-protein binding	GO:0005604-basement membrane;GO:0005634-nucleus;GO:0005737-cytoplasm;GO:0030056-hemidesmosome	573.327	1625.58	567.744	1596.73	567.744	1254.55	2.20971	1.14386	*
GALC	H200000073	ENSG00000054983	GALC	NM_000153	gi|83281449|gb|NM_000153.2|NM_000153	Galactocerebrosidase precursor (EC 3.2.1.46) (GALCERase) (Galactosylceramidase) (Galactosylceramide beta-galactosidase) (Galactocerebroside beta-galactosidase). [Source:Uniprot/SWISSPROT;Acc:P54803]	GO:0005975-carbohydrate metabolic process;GO:0006683-galactosylceramide catabolic process;GO:0008152-metabolic process	GO:0004336-galactosylceramidase activity;GO:0016798-hydrolase activity, acting on glycosyl bonds;GO:0043169-cation binding	GO:0005764-lysosome	167.25	224.52	161.668	195.672	161.668	153.739	0.950957	-0.0725485
-	H300001104	-	-	-	#N/A	-	-	-	-	4378.94	3911.12	4373.36	3882.27	4373.36	3050.29	0.69747	-0.519797
CCNE1	H200001819	ENSG00000105173	CCNE1	NM_057182;NM_001238	gi|17318558|gb|NM_001238.1|NM_001238;gi|17318560|gb|NM_057182.1|NM_057182	G1/S-specific cyclin-E1. [Source:Uniprot/SWISSPROT;Acc:P24864]	GO:0000074-regulation of progression through cell cycle;GO:0000082-G1/S transition of mitotic cell cycle;GO:0006270-DNA replication initiation;GO:0006468-protein amino acid phosphorylation;GO:0007049-cell cycle;GO:0030521-androgen receptor signaling pathway;GO:0045893-positive regulation of transcription, DNA-dependent;GO:0051301-cell division	GO:0003713-transcription coactivator activity;GO:0005515-protein binding;GO:0016301-kinase activity;GO:0016538-cyclin-dependent protein kinase regulator activity;GO:0050681-androgen receptor binding	GO:0000307-cyclin-dependent protein kinase holoenzyme complex;GO:0005634-nucleus	162.226	190.768	156.643	161.921	156.643	127.221	0.812167	-0.300152
POR	H200007719	ENSG00000127948	POR	NM_000941	gi|94721355|gb|NM_000941.2|NM_000941	NADPH--cytochrome P450 reductase (EC 1.6.2.4) (CPR) (P450R). [Source:Uniprot/SWISSPROT;Acc:P16435]	GO:0006118-electron transport	GO:0003958-NADPH-hemoprotein reductase activity;GO:0005506-iron ion binding;GO:0009055-electron carrier activity;GO:0010181-FMN binding	GO:0005625-soluble fraction;GO:0005783-endoplasmic reticulum;GO:0005792-microsome;GO:0016020-membrane	335.648	667.645	330.066	638.797	330.066	501.901	1.52061	0.604647
PPP1R14D	H200014530	ENSG00000166143	PPP1R14D	NM_017726	gi|17511260|gb|NM_017726.6|NM_017726	Protein phosphatase 1 regulatory subunit 14D (Gastrointestinal and brain-specific PP1-inhibitory protein 1) (GBPI-1). [Source:Uniprot/SWISSPROT;Acc:Q9NXH3]	-	GO:0004864-protein phosphatase inhibitor activity	-	9.95668	34.1281	4.37434	5.28027	4.37434	4.14869	0.948416	-0.0764075
CLDN15	H200004444	ENSG00000106404	CLDN15	NM_014343	gi|7656980|gb|NM_014343.1|NM_014343	Mitochondrial fission 1 protein (Fis1 homolog) (hFis1) (Tetratricopeptide repeat protein 11) (TPR repeat protein 11). [Source:Uniprot/SWISSPROT;Acc:Q9Y3D6]	GO:0016338-calcium-independent cell-cell adhesion	GO:0005198-structural molecule activity;GO:0042802-identical protein binding	GO:0005923-tight junction;GO:0016020-membrane;GO:0016021-integral to membrane	94.8559	124.557	89.2736	95.7093	89.2736	75.1985	0.842337	-0.24753
-	624_241_310	-	-	-	#N/A	CDNA FLJ11918 fis, clone HEMBB1000272	---	---	---	32.4882	78.0083	26.9059	49.1605	26.9059	38.6252	1.43557	0.52162
SEPT7_HUMAN	H200014272	ENSG00000122545	SEPT7	NM_001788	gi|58535458|gb|NM_001788.3|NM_001788;gi|58535460|gb|NM_001011553.1|NM_001011553	Septin-7 (CDC10 protein homolog). [Source:Uniprot/SWISSPROT;Acc:Q16181]	GO:0000910-cytokinesis;GO:0007049-cell cycle;GO:0051291-protein heterooligomerization	GO:0000166-nucleotide binding;GO:0005198-structural molecule activity;GO:0005515-protein binding;GO:0005525-GTP binding	GO:0001725-stress fiber;GO:0005634-nucleus;GO:0019717-synaptosome	937.108	975.087	931.526	946.239	931.526	743.457	0.798107	-0.325346
USP9X	H200006421	ENSG00000124486	USP9X	NM_021906;NM_004652	gi|145309310|gb|NM_001039591.2|NM_001039591;gi|145309308|gb|NM_001039590.2|NM_001039590	Probable ubiquitin carboxyl-terminal hydrolase FAF-X (EC 3.1.2.15) (Ubiquitin thioesterase FAF-X) (Ubiquitin-specific-processing protease FAF-X) (Deubiquitinating enzyme FAF-X) (Fat facets protein-related, X- linked) (Ubiquitin-specific protease 9, X chro [Source:Uniprot/SWISSPROT;Acc:Q93008]	GO:0006511-ubiquitin-dependent protein catabolic process;GO:0006512-ubiquitin cycle;GO:0007292-female gamete generation	GO:0004197-cysteine-type endopeptidase activity;GO:0004221-ubiquitin thiolesterase activity;GO:0005515-protein binding	-	443.468	1026.12	437.885	997.272	437.885	783.554	1.7894	0.839479
UVRAG	H200002231	ENSG00000198382	UVRAG	NM_003369	gi|111160877|gb|NM_003369.3|NM_003369	UV radiation resistance-associated gene protein (p63). [Source:Uniprot/SWISSPROT;Acc:Q9P2Y5]	GO:0006281-DNA repair	-	GO:0005737-cytoplasm	254.311	154.408	248.729	125.56	248.729	98.6524	0.396627	-1.33415		*
PCMT1	H200006637	ENSG00000120265	PCMT1	NM_005389	gi|4885538|gb|NM_005389.1|NM_005389	Protein-L-isoaspartate(D-aspartate) O-methyltransferase (EC 2.1.1.77) (Protein-beta-aspartate methyltransferase) (PIMT) (Protein L- isoaspartyl/D-aspartyl methyltransferase) (L-isoaspartyl protein carboxyl methyltransferase). [Source:Uniprot/SWISSPROT;Acc:P22061]	GO:0006464-protein modification;GO:0006479-protein amino acid methylation	GO:0004719-protein-L-isoaspartate (D-aspartate) O-methyltransferase activity;GO:0008168-methyltransferase activity;GO:0016740-transferase activity;GO:0042802-identical protein binding	GO:0005783-endoplasmic reticulum	1356.61	1775.06	1351.03	1746.21	1351.03	1371.99	1.01551	0.0222112
RERE	H300022155	ENSG00000142599	RERE	NM_012102	gi|112382223|gb|NM_001042681.1|NM_001042681;gi|112382215|gb|NM_012102.3|NM_012102;gi|112382225|gb|NM_001042682.1|NM_001042682	Arginine-glutamic acid dipeptide repeats protein (Atrophin-1-like protein) (Atrophin-1-related protein). [Source:Uniprot/SWISSPROT;Acc:Q9P2R6]	GO:0006350-transcription;GO:0006355-regulation of transcription, DNA-dependent;GO:0006607-NLS-bearing substrate import into nucleus;GO:0007275-multicellular organismal development	GO:0003700-transcription factor activity;GO:0008267-poly-glutamine tract binding;GO:0008270-zinc ion binding;GO:0043565-sequence-specific DNA binding;GO:0046872-metal ion binding	GO:0005634-nucleus	11.8101	37.0026	6.22778	8.15478	6.22778	6.40718	1.02881	0.040973
GYS1	H200000197	ENSG00000104812	GYS1	NM_002103	gi|34222292|gb|NM_002103.3|NM_002103	Glycogen [starch] synthase, muscle (EC 2.4.1.11). [Source:Uniprot/SWISSPROT;Acc:P13807]	GO:0005978-glycogen biosynthetic process;GO:0007507-heart development	GO:0004373-glycogen (starch) synthase activity;GO:0005515-protein binding;GO:0016757-transferase activity, transferring glycosyl groups	-	146.415	119.232	140.833	90.3845	140.833	71.0148	0.504248	-0.987795
SMAD1	H200006616	ENSG00000170365	SMAD1	NM_005900;NM_001003688	gi|51173726|gb|NM_001003688.1|NM_001003688;gi|51173725|gb|NM_005900.2|NM_005900	Mothers against decapentaplegic homolog 1 (SMAD 1) (Mothers against DPP homolog 1) (Mad-related protein 1) (Transforming growth factor- beta-signaling protein 1) (BSP-1) (hSMAD1) (JV4-1). [Source:Uniprot/SWISSPROT;Acc:Q15797]	GO:0000165-MAPKKK cascade;GO:0006350-transcription;GO:0006355-regulation of transcription, DNA-dependent;GO:0006954-inflammatory response;GO:0007165-signal transduction;GO:0007179-transforming growth factor beta receptor signaling pathway;GO:0007276-gamete generation;GO:0008285-negative regulation of cell proliferation;GO:0009880-embryonic pattern specification;GO:0030509-BMP signaling pathway;GO…	GO:0003700-transcription factor activity;GO:0003702-RNA polymerase II transcription factor activity;GO:0005057-receptor signaling protein activity;GO:0005515-protein binding;GO:0016563-transcriptional activator activity	GO:0005622-intracellular;GO:0005634-nucleus;GO:0005667-transcription factor complex;GO:0016021-integral to membrane	253.28	205.97	247.698	177.123	247.698	139.165	0.561832	-0.831789
NP_060272.2	H300020968	ENSG00000164818	HEATR2	NM_017802	gi|113419424|gb|XM_001131161.1|XM_001131161;gi|31377743|gb|NM_017802.2|NM_017802	HEAT repeat-containing protein 2. [Source:Uniprot/SWISSPROT;Acc:Q86Y56]	-	GO:0005488-binding;GO:0005515-protein binding	-	143.879	111.347	138.297	82.4996	138.297	64.8197	0.4687	-1.09326		*
-	H300008964	-	-	XM_166203	gi|113422372|gb|XM_166203.8|XM_166203;gi|113422873|gb|XM_937286.2|XM_937286	-	-	-	-	9.57469	35.6828	3.99234	6.83496	3.99234	5.3702	1.34513	0.427742
HNRPA2B1	H300020007	ENSG00000122566	HNRPA2B1	NM_031243;NM_002137	gi|14043071|gb|NM_031243.1|NM_031243;gi|14043073|gb|NM_002137.2|NM_002137	Heterogeneous nuclear ribonucleoproteins A2/B1 (hnRNP A2 / hnRNP B1). [Source:Uniprot/SWISSPROT;Acc:P22626]	GO:0000398-nuclear mRNA splicing, via spliceosome;GO:0008380-RNA splicing	GO:0000166-nucleotide binding;GO:0003723-RNA binding;GO:0005515-protein binding	GO:0005634-nucleus;GO:0005681-spliceosome;GO:0030530-heterogeneous nuclear ribonucleoprotein complex	987.839	1015.76	982.256	986.909	982.256	775.411	0.789418	-0.341138
Q5T6D9_HUMAN	H300007523	ENSG00000174766;ENSG00000174748	Q5T6E0_HUMAN	-	gi|113417415|gb|XM_927555.2|XM_927555;gi|113417930|gb|XM_944104.2|XM_944104;gi|15431292|gb|NM_002948.2|NM_002948;gi|113416032|gb|XR_015865.1|XR_015865;gi|113424219|gb|XR_015354.1|XR_015354;gi|113424488|gb|XR_015951.1|XR_015951;gi|113415584|gb|XR_015608.1|XR_015608;gi|89026399|gb|XM_938847.1|XM_938847;gi|89025492|gb|XM_069842.3|XM_069842;gi|89027582|gb|XM_380042.3|XM_380042;gi|113423628|gb|XM_0011…	Ribosomal protein L15 (Fragment). [Source:Uniprot/SPTREMBL;Acc:Q76N55]	-	-	-	21815.2	21934.5	21809.6	21905.7	21809.6	17211.2	0.789157	-0.341616
Q8TD08_HUMAN	H300021573	ENSG00000181085	MAPK15	NM_139021	gi|95147355|gb|NM_139021.2|NM_139021	Mitogen-activated protein kinase 15 (EC 2.7.11.24) (Extracellular signal-regulated kinase 8). [Source:Uniprot/SWISSPROT;Acc:Q8TD08]	GO:0046777-protein amino acid autophosphorylation	GO:0000166-nucleotide binding;GO:0004674-protein serine/threonine kinase activity;GO:0004707-MAP kinase activity;GO:0005524-ATP binding;GO:0016740-transferase activity;GO:0017124-SH3 domain binding	GO:0005576-extracellular region;GO:0005622-intracellular	29.0886	62.9697	23.5063	34.1218	23.5063	26.8094	1.14052	0.189692
NRK	H300000842	ENSG00000123572	NRK	NM_198465	gi|118600962|gb|NM_198465.2|NM_198465	Nik-related protein kinase (EC 2.7.11.1). [Source:Uniprot/SWISSPROT;Acc:Q7Z2Y5]	GO:0006468-protein amino acid phosphorylation;GO:0007256-activation of JNKK activity	GO:0000166-nucleotide binding;GO:0004674-protein serine/threonine kinase activity;GO:0005083-small GTPase regulator activity;GO:0005524-ATP binding;GO:0016740-transferase activity	-	9.4496	32.3891	3.86725	3.54125	3.86725	2.78235	0.719463	-0.475007
PIK3R4	H200006999	ENSG00000196455	PIK3R4	NM_014602	gi|116812580|gb|NM_014602.2|NM_014602	Phosphoinositide 3-kinase regulatory subunit 4 (EC 2.7.11.1) (PI3- kinase regulatory subunit 4) (PI3-kinase p150 subunit) (Phosphoinositide 3-kinase adaptor protein). [Source:Uniprot/SWISSPROT;Acc:Q99570]	GO:0006468-protein amino acid phosphorylation	GO:0000166-nucleotide binding;GO:0004674-protein serine/threonine kinase activity;GO:0005524-ATP binding;GO:0016740-transferase activity	GO:0005575-cellular_component	179.879	178.199	174.296	149.351	174.296	117.345	0.673248	-0.57079
MAP3K10	H200010142	ENSG00000130758	MAP3K10	NM_002446	gi|21735549|gb|NM_002446.2|NM_002446	Mitogen-activated protein kinase kinase kinase 10 (EC 2.7.11.25) (Mixed lineage kinase 2) (Protein kinase MST). [Source:Uniprot/SWISSPROT;Acc:Q02779]	GO:0006917-induction of apoptosis;GO:0007165-signal transduction;GO:0007257-activation of JNK activity;GO:0046777-protein amino acid autophosphorylation	GO:0000166-nucleotide binding;GO:0004674-protein serine/threonine kinase activity;GO:0004706-JUN kinase kinase kinase activity;GO:0004713-protein-tyrosine kinase activity;GO:0005524-ATP binding;GO:0016740-transferase activity;GO:0042803-protein homodimerization activity	-	10.3766	38.3059	4.79426	9.45808	4.79426	7.43118	1.55002	0.632284
NP_006525.2	H300019756	ENSG00000124151	NCOA3	NM_006534;NM_181659	gi|32307125|gb|NM_181659.1|NM_181659;gi|32307123|gb|NM_006534.2|NM_006534	Nuclear receptor coactivator 3 (EC 2.3.1.48) (NCoA-3) (Thyroid hormone receptor activator molecule 1) (TRAM-1) (ACTR) (Receptor-associated coactivator 3) (RAC-3) (Amplified in breast cancer-1 protein) (AIB-1) (Steroid receptor coactivator protein 3) (SRC- [Source:Uniprot/SWISSPROT;Acc:Q9Y6Q9]	GO:0007165-signal transduction;GO:0030521-androgen receptor signaling pathway;GO:0045893-positive regulation of transcription, DNA-dependent	GO:0003713-transcription coactivator activity;GO:0004402-histone acetyltransferase activity;GO:0004871-signal transducer activity;GO:0005515-protein binding;GO:0008415-acyltransferase activity;GO:0016740-transferase activity;GO:0030528-transcription regulator activity;GO:0046966-thyroid hormone receptor binding;GO:0050681-androgen receptor binding	GO:0005634-nucleus	12.4386	38.1689	6.85623	9.32102	6.85623	7.32349	1.06815	0.0951167
PSCA	H300004794	ENSG00000167653	PSCA	NM_005672	gi|83641882|gb|NM_005672.3|NM_005672	Prostate stem cell antigen precursor. [Source:Uniprot/SWISSPROT;Acc:O43653]	-	GO:0048503-GPI anchor binding	GO:0005886-plasma membrane	10.1545	37.1227	4.57213	8.27482	4.57213	6.5015	1.42198	0.507906
DPP8	H300018523	ENSG00000074603	DPP8	NM_130434;NM_197960;NM_197961;NM_017743	gi|85787938|gb|NM_017743.4|NM_017743;gi|85787819|gb|NM_197961.2|NM_197961;gi|85787632|gb|NM_130434.3|NM_130434;gi|85787993|gb|NM_197960.2|NM_197960	Dipeptidyl peptidase 8 (EC 3.4.14.5) (Dipeptidyl peptidase VIII) (DP8) (Prolyl dipeptidase DPP8) (Dipeptidyl peptidase IV-related protein 1) (DPRP-1). [Source:Uniprot/SWISSPROT;Acc:Q6V1X1]	GO:0006508-proteolysis;GO:0006955-immune response	GO:0004177-aminopeptidase activity;GO:0004252-serine-type endopeptidase activity;GO:0004274-dipeptidyl-peptidase IV activity	GO:0005737-cytoplasm;GO:0016020-membrane	254.377	334.318	248.795	305.471	248.795	240.007	0.964679	-0.0518796
NDUFS4	H200001939	ENSG00000164258	NDUFS4	NM_002495	gi|4505368|gb|NM_002495.1|NM_002495	NADH dehydrogenase [ubiquinone] iron-sulfur protein 4, mitochondrial precursor (EC 1.6.5.3) (EC 1.6.99.3) (NADH-ubiquinone oxidoreductase 18 kDa subunit) (Complex I-18 kDa) (CI-18 kDa) (Complex I-AQDQ) (CI- AQDQ). [Source:Uniprot/SWISSPROT;Acc:O43181]	GO:0001932-regulation of protein amino acid phosphorylation;GO:0006120-mitochondrial electron transport, NADH to ubiquinone;GO:0006800-oxygen and reactive oxygen species metabolic process;GO:0007420-brain development;GO:0019933-cAMP-mediated signaling;GO:0032981-mitochondrial respiratory chain complex I assembly;GO:0045333-cellular respiration;GO:0048146-positive regulation of fibroblast prolifer…	GO:0003954-NADH dehydrogenase activity;GO:0008137-NADH dehydrogenase (ubiquinone) activity	GO:0005739-mitochondrion;GO:0005747-mitochondrial respiratory chain complex I	1565.54	2055.19	1559.96	2026.34	1559.96	1592.09	1.0206	0.0294141
Q9Y2R0_HUMAN	H200002531	ENSG00000183978	CCDC56	-	gi|94536770|gb|NM_001040431.1|NM_001040431	Coiled-coil domain-containing protein 56. [Source:Uniprot/SWISSPROT;Acc:Q9Y2R0]	-	-	GO:0005739-mitochondrion;GO:0016020-membrane;GO:0016021-integral to membrane	1103.76	986.723	1098.18	957.875	1098.18	752.599	0.685316	-0.545158
PDE9A	H200002780	ENSG00000160191	PDE9A	NM_001001583;NM_001001585;NM_001001575;NM_001001579;NM_001001576;NM_001001572;NM_001001580;NM_001001	gi|48762721|gb|NM_001001569.1|NM_001001569;gi|48762753|gb|NM_001001585.1|NM_001001585;gi|48762751|gb|NM_001001584.1|NM_001001584;gi|48762745|gb|NM_001001581.1|NM_001001581;gi|48762743|gb|NM_001001580.1|NM_001001580;gi|48762747|gb|NM_001001582.1|NM_001001582;gi|48762741|gb|NM_001001579.1|NM_001001579;gi|48762737|gb|NM_001001577.1|NM_001001577;gi|48762735|gb|NM_001001576.1|NM_001001576;gi|48762733|…	High-affinity cGMP-specific 3',5'-cyclic phosphodiesterase 9A (EC 3.1.4.35). [Source:Uniprot/SWISSPROT;Acc:O76083]	GO:0007165-signal transduction	GO:0016787-hydrolase activity;GO:0030145-manganese ion binding;GO:0046872-metal ion binding;GO:0047555-3',5'-cyclic-GMP phosphodiesterase activity	-	67.122	63.0575	61.5396	34.2096	61.5396	26.8784	0.436765	-1.19507		*
TTK	H200007867	ENSG00000112742	TTK	-	gi|34303964|gb|NM_003318.3|NM_003318	Dual specificity protein kinase TTK (EC 2.7.12.1) (Phosphotyrosine picked threonine-protein kinase) (PYT). [Source:Uniprot/SWISSPROT;Acc:P33981]	GO:0000074-regulation of progression through cell cycle;GO:0006468-protein amino acid phosphorylation;GO:0007052-mitotic spindle organization and biogenesis;GO:0007094-mitotic spindle checkpoint;GO:0008284-positive regulation of cell proliferation	GO:0000166-nucleotide binding;GO:0004674-protein serine/threonine kinase activity;GO:0004713-protein-tyrosine kinase activity;GO:0005524-ATP binding;GO:0016301-kinase activity;GO:0016740-transferase activity	GO:0005819-spindle	114.406	109.246	108.823	80.3981	108.823	63.1685	0.580468	-0.784712
MAP2K3	H300019578	ENSG00000034152	MAP2K3	NM_145110;NM_002756;NM_145109	gi|117306180|gb|NM_145109.2|NM_145109;gi|117306181|gb|NM_002756.3|NM_002756;gi|113430864|gb|XM_940575.2|XM_940575;gi|113427316|gb|XM_939919.2|XM_939919	Dual specificity mitogen-activated protein kinase kinase 3 (EC 2.7.12.2) (MAP kinase kinase 3) (MAPKK 3) (MAPK/ERK kinase 3). [Source:Uniprot/SWISSPROT;Acc:P46734]	GO:0006468-protein amino acid phosphorylation;GO:0007165-signal transduction;GO:0045860-positive regulation of protein kinase activity;GO:0045893-positive regulation of transcription, DNA-dependent	GO:0000166-nucleotide binding;GO:0004674-protein serine/threonine kinase activity;GO:0004708-MAP kinase kinase activity;GO:0004713-protein-tyrosine kinase activity;GO:0005515-protein binding;GO:0005524-ATP binding;GO:0016740-transferase activity	-	93.7473	259.415	88.165	230.567	88.165	181.156	2.05474	1.03895	*
PAP1_HUMAN	H300021240	ENSG00000172016	REG3A	NM_002580;NM_138938;NM_138937	gi|4505604|gb|NM_002580.1|NM_002580;gi|21070994|gb|NM_138938.1|NM_138938;gi|21070992|gb|NM_138937.1|NM_138937	Regenerating islet-derived protein 3 alpha precursor (Reg III-alpha) (Pancreatitis-associated protein 1). [Source:Uniprot/SWISSPROT;Acc:Q06141]	GO:0006953-acute-phase response;GO:0006954-inflammatory response;GO:0007157-heterophilic cell adhesion;GO:0007275-multicellular organismal development;GO:0008283-cell proliferation	GO:0005529-sugar binding	GO:0005615-extracellular space;GO:0005625-soluble fraction;GO:0005737-cytoplasm	11.0789	38.1689	5.49656	9.32102	5.49656	7.32349	1.33238	0.414003
NP_079439.2	H200009476	ENSG00000119227	PIGZ	NM_025163	gi|30581136|gb|NM_025163.2|NM_025163	GPI mannosyltransferase 4 (EC 2.4.1.-) (GPI mannosyltransferase IV) (GPI-MT-IV) (Phosphatidylinositol-glycan biosynthesis class Z protein) (PIG-Z) (hSMP3). [Source:Uniprot/SWISSPROT;Acc:Q86VD9]	GO:0006506-GPI anchor biosynthetic process	GO:0000026-alpha-1,2-mannosyltransferase activity;GO:0016757-transferase activity, transferring glycosyl groups	GO:0005783-endoplasmic reticulum;GO:0016020-membrane;GO:0016021-integral to membrane	38.2441	54.9444	32.6617	26.0965	32.6617	20.5039	0.627767	-0.6717
PTK6	H300015982	ENSG00000101213	PTK6	NM_005975	gi|27886594|gb|NM_005975.2|NM_005975	Tyrosine-protein kinase 6 (EC 2.7.10.2) (Breast tumor kinase) (Tyrosine-protein kinase BRK). [Source:Uniprot/SWISSPROT;Acc:Q13882]	GO:0006468-protein amino acid phosphorylation;GO:0007242-intracellular signaling cascade	GO:0000166-nucleotide binding;GO:0004715-non-membrane spanning protein tyrosine kinase activity;GO:0005524-ATP binding;GO:0016740-transferase activity	GO:0005634-nucleus	62.8	73.5076	57.2176	44.6598	57.2176	35.0891	0.613256	-0.705438
GHSR	H300002685	ENSG00000121853	GHSR	NM_198407	gi|38455409|gb|NM_198407.1|NM_198407	Growth hormone secretagogue receptor type 1 (GHS-R) (GH-releasing peptide receptor) (GHRP) (Ghrelin receptor). [Source:Uniprot/SWISSPROT;Acc:Q92847]	GO:0007165-signal transduction;GO:0007186-G-protein coupled receptor protein signaling pathway;GO:0008343-adult feeding behavior;GO:0009755-hormone-mediated signaling;GO:0030252-growth hormone secretion;GO:0032100-positive regulation of appetite;GO:0040018-positive regulation of body size	GO:0001584-rhodopsin-like receptor activity;GO:0001616-growth hormone secretagogue receptor activity;GO:0004872-receptor activity;GO:0016520-growth hormone-releasing hormone receptor activity	GO:0005886-plasma membrane;GO:0009986-cell surface;GO:0016021-integral to membrane	7.21416	35.5322	1.63181	6.68439	1.63181	5.2519	3.21844	1.68636	*
ALDRL6	H200012810	ENSG00000100253	MIOX	NM_017584	gi|50409862|gb|NM_017584.5|NM_017584	Inositol oxygenase (EC 1.13.99.1) (Myo-inositol oxygenase) (Aldehyde reductase-like 6) (Renal-specific oxidoreductase) (Kidney-specific protein 32). [Source:Uniprot/SWISSPROT;Acc:Q9UGB7]	GO:0009992-cellular osmoregulation;GO:0016044-membrane organization and biogenesis;GO:0019310-inositol catabolic process;GO:0048016-inositol phosphate-mediated signaling	GO:0004033-aldo-keto reductase activity;GO:0016651-oxidoreductase activity, acting on NADH or NADPH;GO:0050113-inositol oxygenase activity	GO:0005737-cytoplasm;GO:0016234-inclusion body	20.5425	49.5794	14.9601	20.7315	14.9601	16.2887	1.08881	0.122747
CGN	H300009163	ENSG00000143375	CGN	-	gi|16262451|gb|NM_020770.1|NM_020770	Cingulin. [Source:Uniprot/SWISSPROT;Acc:Q9P2M7]	GO:0008150-biological_process	GO:0003774-motor activity;GO:0003779-actin binding;GO:0005515-protein binding	GO:0005923-tight junction;GO:0016459-myosin complex	9.08091	45.0972	3.49857	16.2494	3.49857	12.7671	3.64923	1.86759	*
GGA3	H200010249	ENSG00000125447	GGA3	NM_138619;NM_014001	gi|20336265|gb|NM_014001.2|NM_014001;gi|20336266|gb|NM_138619.1|NM_138619	ADP-ribosylation factor-binding protein GGA3 (Golgi-localized, gamma ear-containing, ARF-binding protein 3). [Source:Uniprot/SWISSPROT;Acc:Q9NZ52]	GO:0006461-protein complex assembly;GO:0006886-intracellular protein transport	GO:0005515-protein binding;GO:0030306-ADP-ribosylation factor binding	GO:0005622-intracellular;GO:0005802-Golgi trans face;GO:0016020-membrane;GO:0030130-clathrin coat of trans-Golgi network vesicle	183.596	266.662	178.014	237.814	178.014	186.85	1.04964	0.0698891
APBA1	H200000944	ENSG00000107282	APBA1	NM_001163	gi|22035547|gb|NM_001163.2|NM_001163	Amyloid beta A4 precursor protein-binding family A member 1 (Neuron- specific X11 protein) (Neuronal Munc18-1-interacting protein 1) (Mint- 1) (Adapter protein X11alpha). [Source:Uniprot/SWISSPROT;Acc:Q02410]	GO:0006461-protein complex assembly;GO:0006886-intracellular protein transport;GO:0007155-cell adhesion;GO:0007268-synaptic transmission;GO:0007399-nervous system development;GO:0008088-axon cargo transport	GO:0005515-protein binding	GO:0008021-synaptic vesicle	20.3566	45.4602	14.7742	16.6123	14.7742	13.0523	0.883448	-0.178782
CYP3A43	H300017069	ENSG00000206088;ENSG00000105366;ENSG00000177464;ENSG00000184898;ENSG00000203648;ENSG00000203318;ENSG00000021461;ENSG00000117139;ENSG00000108107;ENSG00000186335;ENSG00000145287	CYP3A43	-	gi|113417417|gb|XM_376469.3|XM_376469;gi|113417903|gb|XM_939163.2|XM_939163;gi|50726976|gb|NM_207371.2|NM_207371;gi|32401452|gb|NM_181776.1|NM_181776;gi|113421797|gb|XM_001125098.1|XM_001125098;gi|94538342|gb|NM_014442.2|NM_014442;gi|38348393|gb|NM_198557.1|NM_198557;gi|118130953|gb|NR_003264.1|NR_003264;gi|34486095|gb|NM_000991.3|NM_000991;gi|4885334|gb|NM_005282.1|NM_005282	Cytochrome P450 3A43 (EC 1.14.14.1). [Source:Uniprot/SWISSPROT;Acc:Q9HB55]	GO:0006412-translation	GO:0003723-RNA binding;GO:0003735-structural constituent of ribosome;GO:0005515-protein binding	GO:0005622-intracellular;GO:0005840-ribosome;GO:0005842-cytosolic large ribosomal subunit (sensu Eukaryota)	843.221	862.827	837.638	833.979	837.638	655.254	0.782264	-0.354273
UGT2B7	H200001902	ENSG00000171234	UGT2B7	NM_001074	gi|113416110|gb|XM_001128725.1|XM_001128725;gi|4507824|gb|NM_001074.1|NM_001074	UDP-glucuronosyltransferase 2B7 precursor (EC 2.4.1.17) (UDPGT) (3,4- catechol estrogen specific) (UDPGTh-2). [Source:Uniprot/SWISSPROT;Acc:P16662]	GO:0006629-lipid metabolic process;GO:0008152-metabolic process	GO:0015020-glucuronosyltransferase activity;GO:0016758-transferase activity, transferring hexosyl groups	GO:0005624-membrane fraction;GO:0005783-endoplasmic reticulum;GO:0005792-microsome;GO:0016020-membrane;GO:0016021-integral to membrane	6.64625	33.2601	1.0639	4.41229	1.0639	3.46672	3.2585	1.70421	*
SNAPAP	H200004140	ENSG00000143553	SNAPAP	NM_012437	gi|39725677|gb|NM_012437.3|NM_012437	SNARE-associated protein Snapin (Synaptosomal-associated protein 25- binding protein) (SNAP-associated protein). [Source:Uniprot/SWISSPROT;Acc:O95295]	GO:0006886-intracellular protein transport;GO:0006887-exocytosis;GO:0007269-neurotransmitter secretion	GO:0000149-SNARE binding	GO:0005829-cytosol;GO:0008021-synaptic vesicle;GO:0019717-synaptosome;GO:0045202-synapse	780.566	854.971	774.984	826.123	774.984	649.082	0.837543	-0.255765
HTR3C	H300002291	ENSG00000178084	HTR3C	NM_130770	gi|47519866|gb|NM_130770.2|NM_130770	5-hydroxytryptamine receptor 3 subunit C [Source:RefSeq_peptide;Acc:NP_570126]	GO:0006811-ion transport	GO:0005216-ion channel activity;GO:0005230-extracellular ligand-gated ion channel activity;GO:0030594-neurotransmitter receptor activity	GO:0016021-integral to membrane;GO:0045211-postsynaptic membrane	145.578	201.534	139.995	172.687	139.995	135.679	0.969171	-0.0451767
Q6ZT43_HUMAN	H200010648	ENSG00000152117;ENSG00000136699	Q6ZWB7_HUMAN	NM_017751;NM_017951	gi|102467480|gb|NM_017951.2|NM_017951;gi|102467483|gb|NM_017751.2|NM_017751;gi|113414040|gb|XR_015221.1|XR_015221;gi|113413253|gb|XR_015765.1|XR_015765	CDNA FLJ41352 fis, clone BRAWH2014645. [Source:Uniprot/SPTREMBL;Acc:Q6ZWB7]	-	GO:0000287-magnesium ion binding;GO:0004767-sphingomyelin phosphodiesterase activity;GO:0016787-hydrolase activity	GO:0005783-endoplasmic reticulum;GO:0016020-membrane;GO:0016021-integral to membrane	280.942	359.823	275.36	330.975	275.36	260.046	0.944387	-0.0825505
XP_372227.1	H300006937	ENSG00000142864	SERBP1	XM_372227	gi|66346684|gb|NM_015640.3|NM_015640;gi|66346680|gb|NM_001018068.1|NM_001018068;gi|66346678|gb|NM_001018067.1|NM_001018067;gi|66346682|gb|NM_001018069.1|NM_001018069	Plasminogen activator inhibitor 1 RNA-binding protein (PAI1 RNA- binding protein 1) (PAI-RBP1) (SERPINE1 mRNA-binding protein 1). [Source:Uniprot/SWISSPROT;Acc:Q8NC51]	GO:0043488-regulation of mRNA stability	GO:0003723-RNA binding;GO:0003730-mRNA 3'-UTR binding;GO:0005515-protein binding	GO:0005634-nucleus	342.327	536.825	336.745	507.977	336.745	399.116	1.18522	0.245151
IF4E3_HUMAN	H300008398	ENSG00000135930	EIF4E2	NM_004846	gi|50726986|gb|NM_004846.2|NM_004846	Eukaryotic translation initiation factor 4E type 2 (eIF4E type 2) (eIF-4E type 2) (mRNA cap-binding protein type 3) (Eukaryotic translation initiation factor 4E-like 3) (Eukaryotic translation initiation factor 4E homologous protein) (mRNA cap-binding pro [Source:Uniprot/SWISSPROT;Acc:O60573]	GO:0006413-translational initiation;GO:0006417-regulation of translation	GO:0000339-RNA cap binding;GO:0003743-translation initiation factor activity;GO:0005515-protein binding	GO:0005737-cytoplasm	2093.52	2095.32	2087.93	2066.47	2087.93	1623.62	0.77762	-0.362863
LRRC20	H300022661	ENSG00000172731	LRRC20	NM_018205;NM_207119	gi|46397371|gb|NM_018205.2|NM_018205;gi|46397368|gb|NM_207119.1|NM_207119	Leucine-rich repeat-containing protein 20. [Source:Uniprot/SWISSPROT;Acc:Q8TCA0]	-	GO:0005515-protein binding	-	16.6777	43.1042	11.0954	14.2564	11.0954	11.2012	1.00953	0.0136898
NP_620831.1	H300020864	ENSG00000163374;ENSG00000116580	YY1AP1	NM_018253;NM_139119;NM_139120;NM_139118;NM_139121	gi|112382254|gb|NM_139119.2|NM_139119;gi|20986487|gb|NM_139118.1|NM_139118;gi|82830423|gb|NM_001037533.1|NM_001037533;gi|82830427|gb|NM_032292.4|NM_032292	YY1-associated protein 1 (Hepatocellular carcinoma susceptibility protein) (Hepatocellular carcinoma-associated protein 2). [Source:Uniprot/SWISSPROT;Acc:Q9H869]	-	GO:0005515-protein binding	GO:0005634-nucleus	131.963	261.827	126.381	232.979	126.381	183.051	1.4484	0.534464
TNKS2	H200017577	ENSG00000107854	TNKS2	NM_025235	gi|21361945|gb|NM_025235.2|NM_025235	Tankyrase-2 (EC 2.4.2.30) (TANK2) (Tankyrase II) (TNKS-2) (TRF1- interacting ankyrin-related ADP-ribose polymerase 2) (Tankyrase-like protein) (Tankyrase-related protein). [Source:Uniprot/SWISSPROT;Acc:Q9H2K2]	GO:0006471-protein amino acid ADP-ribosylation	GO:0003950-NAD+ ADP-ribosyltransferase activity;GO:0016757-transferase activity, transferring glycosyl groups	GO:0000781-chromosome, telomeric region;GO:0005634-nucleus;GO:0005694-chromosome	93.3949	239.456	87.8126	210.608	87.8126	165.474	1.8844	0.914104
HSPA4	H300021265	ENSG00000170606	HSPA4	NM_002154;NM_198431	gi|38327040|gb|NM_198431.1|NM_198431;gi|38327038|gb|NM_002154.3|NM_002154	Heat shock 70 kDa protein 4 (Heat shock 70-related protein APG-2) (HSP70RY). [Source:Uniprot/SWISSPROT;Acc:P34932]	GO:0006457-protein folding;GO:0006986-response to unfolded protein	GO:0000166-nucleotide binding;GO:0005524-ATP binding	GO:0005737-cytoplasm	319.124	452.355	313.542	423.507	313.542	332.748	1.06126	0.0857717
TNF	H200015775	ENSG00000206328;ENSG00000204490;ENSG00000206439	TNFA_HUMAN	NM_000594	gi|25952110|gb|NM_000594.2|NM_000594	Tumor necrosis factor precursor (TNF-alpha) (Tumor necrosis factor ligand superfamily member 2) (TNF-a) (Cachectin) [Contains: Tumor necrosis factor, membrane form; Tumor necrosis factor, soluble form]. [Source:Uniprot/SWISSPROT;Acc:P01375]	GO:0000060-protein import into nucleus, translocation;GO:0000122-negative regulation of transcription from RNA polymerase II promoter;GO:0001932-regulation of protein amino acid phosphorylation;GO:0006006-glucose metabolic process;GO:0006355-regulation of transcription, DNA-dependent;GO:0006915-apoptosis;GO:0006916-anti-apoptosis;GO:0006959-humoral immune response;GO:0007159-leukocyte adhesion;GO…	GO:0005125-cytokine activity;GO:0005164-tumor necrosis factor receptor binding;GO:0005515-protein binding	GO:0005615-extracellular space;GO:0005625-soluble fraction;GO:0005886-plasma membrane;GO:0016021-integral to membrane	359.171	889.021	353.589	860.173	353.589	675.835	1.91136	0.934599
GZMH	H200020171	ENSG00000100450	GZMH	NM_033423	gi|141801761|gb|NM_033423.3|NM_033423	Granzyme H precursor (EC 3.4.21.-) (Cytotoxic T-lymphocyte proteinase) (Cathepsin G-like 2) (CTSGL2) (CCP-X) (Cytotoxic serine protease C) (CSP-C). [Source:Uniprot/SWISSPROT;Acc:P20718]	GO:0006508-proteolysis;GO:0006915-apoptosis;GO:0019835-cytolysis	GO:0004252-serine-type endopeptidase activity;GO:0008233-peptidase activity	GO:0005737-cytoplasm	33.6342	66.7117	28.0519	37.8639	28.0519	29.7495	1.06052	0.0847703
-	H200011452	-	-	-	#N/A	-	-	-	-	55.919	65.7823	50.3367	36.9345	50.3367	29.0193	0.576504	-0.794598
RAB3A	H300003787	ENSG00000105649	RAB3A	NM_002866	gi|34147654|gb|NM_002866.3|NM_002866	Ras-related protein Rab-3A. [Source:Uniprot/SWISSPROT;Acc:P20336]	GO:0007264-small GTPase mediated signal transduction;GO:0007269-neurotransmitter secretion;GO:0015031-protein transport;GO:0017157-regulation of exocytosis	GO:0000166-nucleotide binding;GO:0003924-GTPase activity;GO:0005515-protein binding;GO:0005525-GTP binding	GO:0008021-synaptic vesicle;GO:0016020-membrane	41.3052	75.6212	35.7228	46.7733	35.7228	36.7496	1.02874	0.0408832
DIRAS1	H300003675	ENSG00000176490	DIRAS1	NM_145173	gi|141802213|gb|NM_145173.2|NM_145173	GTP-binding protein Di-Ras1 (Distinct subgroup of the Ras family member 1) (Ras-related inhibitor of cell growth) (Rig protein) (Small GTP-binding tumor suppressor 1). [Source:Uniprot/SWISSPROT;Acc:O95057]	GO:0007264-small GTPase mediated signal transduction	GO:0000166-nucleotide binding;GO:0005525-GTP binding	GO:0005622-intracellular;GO:0016020-membrane	244.966	201.876	239.384	173.029	239.384	135.948	0.567908	-0.816272
FOXO3A	H300018971	ENSG00000118689	FOXO3A	NM_201559;NM_001455	gi|42519914|gb|NM_001455.2|NM_001455;gi|42519915|gb|NM_201559.1|NM_201559	Forkhead box protein O3A (Forkhead in rhabdomyosarcoma-like 1) (AF6q21 protein). [Source:Uniprot/SWISSPROT;Acc:O43524]	GO:0001542-ovulation (sensu Mammalia);GO:0001544-initiation of primordial ovarian follicle growth;GO:0001547-antral ovarian follicle growth;GO:0001556-oocyte maturation;GO:0006350-transcription;GO:0006355-regulation of transcription, DNA-dependent;GO:0006915-apoptosis;GO:0006917-induction of apoptosis;GO:0006974-response to DNA damage stimulus;GO:0042593-glucose homeostasis;GO:0045648-positive re…	GO:0003700-transcription factor activity;GO:0016563-transcriptional activator activity;GO:0019901-protein kinase binding;GO:0043565-sequence-specific DNA binding	GO:0005624-membrane fraction;GO:0005634-nucleus;GO:0005737-cytoplasm	62.3427	139.491	56.7603	110.643	56.7603	86.9318	1.53156	0.615
ENST00000274242	H300001092	-	-	-	#N/A	-	-	-	-	31925	32424	31919.4	32395.2	31919.4	25452.8	0.797407	-0.326612
HEXB	H200005026	ENSG00000049860	HEXB	NM_000521	gi|13128866|gb|NM_000521.2|NM_000521	Beta-hexosaminidase beta chain precursor (EC 3.2.1.52) (N-acetyl-beta- glucosaminidase) (Beta-N-acetylhexosaminidase) (Hexosaminidase B) (Cervical cancer proto-oncogene 7) (HCC-7) [Contains: Beta- hexosaminidase beta-B chain; Beta-hexosaminidase beta-A ch [Source:Uniprot/SWISSPROT;Acc:P07686]	GO:0001501-skeletal development;GO:0005975-carbohydrate metabolic process;GO:0006687-glycosphingolipid metabolic process;GO:0006689-ganglioside catabolic process;GO:0006874-calcium ion homeostasis;GO:0007040-lysosome organization and biogenesis;GO:0007341-penetration of zona pellucida;GO:0007605-sensory perception of sound;GO:0007626-locomotory behavior;GO:0008049-male courtship behavior;GO:00081…	GO:0004563-beta-N-acetylhexosaminidase activity;GO:0016798-hydrolase activity, acting on glycosyl bonds;GO:0042803-protein homodimerization activity;GO:0043169-cation binding;GO:0046982-protein heterodimerization activity	GO:0001669-acrosome;GO:0016020-membrane	2085.27	3492.91	2079.68	3464.07	2079.68	2721.71	1.30871	0.388147
CTSE	opHsV0400006068	ENSG00000196188	CTSE	NM_148964;NM_001910	gi|23110951|gb|NM_148964.1|NM_148964;gi|23110950|gb|NM_001910.2|NM_001910	Cathepsin E precursor (EC 3.4.23.34). [Source:Uniprot/SWISSPROT;Acc:P14091]	GO:0006508-proteolysis;GO:0007586-digestion;GO:0019886-antigen processing and presentation of exogenous peptide antigen via MHC class II	GO:0004193-cathepsin E activity;GO:0004194-pepsin A activity;GO:0008233-peptidase activity;GO:0042803-protein homodimerization activity	GO:0005768-endosome	15.071	44.775	9.48869	15.9272	9.48869	12.5139	1.31883	0.399253
TMOD4	H200016253	ENSG00000163157	TMOD4	NM_013353	gi|7019556|gb|NM_013353.1|NM_013353	Tropomodulin-4 (Skeletal muscle tropomodulin) (Sk-Tmod). [Source:Uniprot/SWISSPROT;Acc:Q9NZQ9]	GO:0006936-muscle contraction	GO:0003779-actin binding;GO:0005523-tropomyosin binding	GO:0005856-cytoskeleton;GO:0008290-F-actin capping protein complex	146.288	276.06	140.705	247.212	140.705	194.233	1.38043	0.465114
CFL1	H200008422	ENSG00000172757	CFL1	NM_005507	gi|49472823|gb|NM_005507.2|NM_005507	Cofilin-1 (Cofilin, non-muscle isoform) (18 kDa phosphoprotein) (p18). [Source:Uniprot/SWISSPROT;Acc:P23528]	GO:0006916-anti-apoptosis;GO:0007266-Rho protein signal transduction;GO:0030036-actin cytoskeleton organization and biogenesis	GO:0003779-actin binding;GO:0005515-protein binding	GO:0005622-intracellular;GO:0005634-nucleus;GO:0005737-cytoplasm;GO:0005856-cytoskeleton	8752.01	10351.8	8746.43	10322.9	8746.43	8110.68	0.927312	-0.108873
Q96LM8_HUMAN	H300020840	ENSG00000115953	PPP3R1	NM_138458	gi|89242164|gb|NM_138458.2|NM_138458	Calcineurin subunit B isoform 1 (Protein phosphatase 2B regulatory subunit 1) (Protein phosphatase 3 regulatory subunit B alpha isoform 1). [Source:Uniprot/SWISSPROT;Acc:P63098]	-	GO:0005509-calcium ion binding	-	148.239	104.013	142.656	75.1652	142.656	59.057	0.413982	-1.27236		*
KCNQ5	opHsV0400004500	ENSG00000185760	KCNQ5	NM_019842	gi|28373064|gb|NM_019842.2|NM_019842	Potassium voltage-gated channel subfamily KQT member 5 (Voltage-gated potassium channel subunit Kv7.5) (Potassium channel subunit alpha KvLQT5) (KQT-like 5). [Source:Uniprot/SWISSPROT;Acc:Q9NR82]	GO:0006461-protein complex assembly;GO:0006811-ion transport;GO:0006813-potassium ion transport;GO:0007268-synaptic transmission	GO:0005242-inward rectifier potassium channel activity;GO:0030955-potassium ion binding	GO:0008076-voltage-gated potassium channel complex;GO:0016020-membrane;GO:0016021-integral to membrane	8.46119	34.6	2.87884	5.75215	2.87884	4.51945	1.56988	0.650657
RSF1_HUMAN	H200003705	ENSG00000068028	RASSF1	NM_170713;NM_170717;NM_170716;NM_007182;NM_170715;NM_170714;NM_170712	gi|25777679|gb|NM_170712.1|NM_170712;gi|116805324|gb|NM_170713.2|NM_170713;gi|25777678|gb|NM_007182.4|NM_007182;gi|25777683|gb|NM_170714.1|NM_170714	Ras association domain-containing protein 1. [Source:Uniprot/SWISSPROT;Acc:Q9NS23]	GO:0007049-cell cycle;GO:0007050-cell cycle arrest;GO:0007242-intracellular signaling cascade;GO:0007265-Ras protein signal transduction	GO:0008270-zinc ion binding;GO:0019992-diacylglycerol binding;GO:0042802-identical protein binding;GO:0046872-metal ion binding	GO:0005634-nucleus;GO:0005874-microtubule	288.044	275.081	282.462	246.233	282.462	193.465	0.684924	-0.545985
KIF1A	H300015268	ENSG00000130294	KIF1A	NM_004321	gi|41327743|gb|NM_004321.4|NM_004321	Kinesin-like protein KIF1A (Axonal transporter of synaptic vesicles) (Microtubule-based motor KIF1A) (UNC-104-and KIF1A-related protein) (hUNC-104). [Source:Uniprot/SWISSPROT;Acc:Q12756]	GO:0007018-microtubule-based movement;GO:0008089-anterograde axon cargo transport	GO:0000166-nucleotide binding;GO:0003777-microtubule motor activity;GO:0005524-ATP binding	GO:0005874-microtubule;GO:0005875-microtubule associated complex	99.4759	162.494	93.8936	133.646	93.8936	105.005	1.11834	0.161361
RIN1	H200000270	ENSG00000174791	RIN1	NM_004292	gi|68989255|gb|NM_004292.2|NM_004292	Ras and Rab interactor 1 (Ras interaction/interference protein 1) (Ras inhibitor JC99). [Source:Uniprot/SWISSPROT;Acc:Q13671]	GO:0006897-endocytosis;GO:0007165-signal transduction;GO:0007242-intracellular signaling cascade	GO:0005096-GTPase activator activity;GO:0005515-protein binding	GO:0005856-cytoskeleton;GO:0005886-plasma membrane	525.663	362.548	520.081	333.7	520.081	262.187	0.504128	-0.988138
TSC2	H200010425	ENSG00000103197	TSC2	NM_000548;NM_021056;NM_021055	gi|116256351|gb|NM_000548.3|NM_000548;gi|116256349|gb|NM_001077183.1|NM_001077183	Tuberin (Tuberous sclerosis 2 protein). [Source:Uniprot/SWISSPROT;Acc:P49815]	GO:0006457-protein folding;GO:0006897-endocytosis;GO:0007049-cell cycle;GO:0043547-positive regulation of GTPase activity;GO:0045786-negative regulation of progression through cell cycle;GO:0046626-regulation of insulin receptor signaling pathway;GO:0051056-regulation of small GTPase mediated signal transduction	GO:0005096-GTPase activator activity;GO:0051082-unfolded protein binding	GO:0005622-intracellular;GO:0005624-membrane fraction;GO:0005737-cytoplasm;GO:0005829-cytosol;GO:0005886-plasma membrane	100.409	141.482	94.827	112.634	94.827	88.4962	0.933238	-0.0996836
ADCY4	H300019613	ENSG00000129467	ADCY4	NM_139247	gi|24497586|gb|NM_139247.2|NM_139247	Adenylate cyclase type 4 (EC 4.6.1.1) (Adenylate cyclase type IV) (ATP pyrophosphate-lyase 4) (Adenylyl cyclase 4). [Source:Uniprot/SWISSPROT;Acc:Q8NFM4]	GO:0006171-cAMP biosynthetic process;GO:0007188-G-protein signaling, coupled to cAMP nucleotide second messenger;GO:0007242-intracellular signaling cascade;GO:0009190-cyclic nucleotide biosynthetic process	GO:0000287-magnesium ion binding;GO:0004016-adenylate cyclase activity	GO:0005622-intracellular;GO:0016020-membrane;GO:0016021-integral to membrane;GO:0030425-dendrite	12.4895	45.0245	6.90718	16.1766	6.90718	12.7099	1.8401	0.879785
COH1	H200007378	ENSG00000132549	VPS13B	NM_017890;NM_152564;NM_015243;NM_184042;NM_181661	gi|35493700|gb|NM_152564.3|NM_152564;gi|35493712|gb|NM_017890.3|NM_017890;gi|35493724|gb|NM_015243.2|NM_015243;gi|119874214|gb|NM_181661.2|NM_181661	Vacuolar protein sorting-associated protein 13B (Cohen syndrome protein 1). [Source:Uniprot/SWISSPROT;Acc:Q7Z7G8]	GO:0015031-protein transport	-	-	39.4546	85.0255	33.8723	56.1777	33.8723	44.1386	1.30309	0.381938
TMEM7	H200014743	ENSG00000163825	RTP3	NM_031440	gi|13899262|gb|NM_031440.1|NM_031440	Receptor-transporting protein 3 (Transmembrane protein 7). [Source:Uniprot/SWISSPROT;Acc:Q9BQQ7]	GO:0001580-detection of chemical stimulus during sensory perception of bitter taste;GO:0006612-protein targeting to membrane	GO:0005515-protein binding	GO:0005737-cytoplasm;GO:0016020-membrane;GO:0016021-integral to membrane	18.1211	41.5103	12.5388	12.6624	12.5388	9.94882	0.793443	-0.333801
UPK3B	H300005654	ENSG00000135180	UPK3B	NM_182684;NM_182683;NM_030570	gi|33149302|gb|NM_030570.2|NM_030570;gi|33149305|gb|NM_182684.1|NM_182684;gi|113419149|gb|XM_939664.2|XM_939664	Uroplakin-3B precursor (Uroplakin IIIb) (UPIIIb) (p35). [Source:Uniprot/SWISSPROT;Acc:Q9BT76]	-	-	GO:0005783-endoplasmic reticulum;GO:0016020-membrane;GO:0016021-integral to membrane	14.7383	46.6099	9.15593	17.762	9.15593	13.9556	1.52421	0.608061
MPRG_HUMAN	H300005562	ENSG00000137819	PAQR5	NM_017705	gi|31377751|gb|NM_017705.2|NM_017705	Membrane progestin receptor gamma (mPR gamma) (Progestin and adipoQ receptor family member V). [Source:Uniprot/SWISSPROT;Acc:Q9NXK6]	-	-	-	41.2461	79.0033	35.6637	50.1555	35.6637	39.407	1.10496	0.143993
STX18	H300001338	ENSG00000168818	STX18	NM_016930	gi|39725935|gb|NM_016930.2|NM_016930	Syntaxin-18 (Cell growth-inhibiting gene 9 protein). [Source:Uniprot/SWISSPROT;Acc:Q9P2W9]	GO:0006886-intracellular protein transport;GO:0006888-ER to Golgi vesicle-mediated transport	GO:0005515-protein binding;GO:0008565-protein transporter activity	GO:0005783-endoplasmic reticulum;GO:0016020-membrane;GO:0016021-integral to membrane	62.0823	75.8349	56.5	46.9871	56.5	36.9176	0.653408	-0.613943
PLA2R1	H200008010	ENSG00000153246	PLA2R1	-	-	phospholipase A2 receptor 1 isoform 1 precursor [Source:RefSeq_peptide;Acc:NP_031392]	-	-	-	9.15419	33.6497	3.57185	4.80182	3.57185	3.77277	1.05625	0.0789548
CD160	H200006852	ENSG00000117281	CD160	NM_007053	gi|51702223|gb|NM_007053.2|NM_007053	CD160 antigen precursor (Natural killer cell receptor BY55). [Source:Uniprot/SWISSPROT;Acc:O95971]	GO:0006968-cellular defense response;GO:0007166-cell surface receptor linked signal transduction;GO:0008283-cell proliferation	GO:0004872-receptor activity;GO:0005102-receptor binding;GO:0032393-MHC class I receptor activity;GO:0048503-GPI anchor binding	GO:0016020-membrane;GO:0046658-anchored to plasma membrane	10.1423	35.2752	4.55997	6.42733	4.55997	5.04993	1.10745	0.14724
NDST3	H200002866	ENSG00000164100	NDST3	NM_004784	gi|4758765|gb|NM_004784.1|NM_004784	Bifunctional heparan sulfate N-deacetylase/N-sulfotransferase 3 (EC 2.8.2.8) (Glucosaminyl N-deacetylase/N-sulfotransferase 3) (NDST- 3) (hNDST-3) (N-heparan sulfate sulfotransferase 3) (N-HSST 3) [Includes: Heparan sulfate N-deacetylase 3 (EC 3.-.-.-); H [Source:Uniprot/SWISSPROT;Acc:O95803]	GO:0006476-protein amino acid deacetylation;GO:0006477-protein amino acid sulfation	GO:0015016-[heparan sulfate]-glucosamine N-sulfotransferase activity;GO:0016740-transferase activity;GO:0016787-hydrolase activity	GO:0016020-membrane;GO:0016021-integral to membrane	12.8104	36.9068	7.22806	8.05892	7.22806	6.33187	0.876011	-0.190979
PKD2L1	H300020065	ENSG00000107593	PKD2L1	NM_016112	gi|33598943|gb|NM_016112.2|NM_016112	Polycystic kidney disease 2-like 1 protein (Polycystin-L) (Polycystin- 2 homolog). [Source:Uniprot/SWISSPROT;Acc:Q9P0L9]	GO:0006812-cation transport;GO:0007165-signal transduction	GO:0005227-calcium activated cation channel activity;GO:0005509-calcium ion binding;GO:0008092-cytoskeletal protein binding	GO:0005783-endoplasmic reticulum;GO:0005886-plasma membrane;GO:0016020-membrane;GO:0016021-integral to membrane	114.114	170.506	108.531	141.658	108.531	111.3	1.02551	0.0363422
SLC6A6	H200000308	ENSG00000131389	SLC6A6	NM_003043	gi|110082729|gb|NM_003043.3|NM_003043	Sodium- and chloride-dependent taurine transporter. [Source:Uniprot/SWISSPROT;Acc:P31641]	GO:0006520-amino acid metabolic process;GO:0006836-neurotransmitter transport	GO:0005369-taurine:sodium symporter activity;GO:0015293-symporter activity	GO:0005887-integral to plasma membrane;GO:0016020-membrane	131.773	198.869	126.191	170.021	126.191	133.585	1.05859	0.0821485
SIA4A_HUMAN	H300016961	ENSG00000008513	ST3GAL1	NM_003033;NM_173344	gi|27765095|gb|NM_173344.1|NM_173344;gi|27765097|gb|NM_003033.2|NM_003033	CMP-N-acetylneuraminate-beta-galactosamide-alpha-2,3-sialyltransferase (EC 2.4.99.4) (Beta-galactoside alpha-2,3-sialyltransferase) (Alpha 2,3-ST) (Gal-NAc6S) (Gal-beta-1,3-GalNAc-alpha-2,3-sialyltransferase) (ST3GalIA) (ST3O) (ST3GalA.1) (SIAT4-A) (ST3Ga [Source:Uniprot/SWISSPROT;Acc:Q11201]	GO:0006486-protein amino acid glycosylation	GO:0003836-beta-galactoside alpha-2,3-sialyltransferase activity	GO:0016020-membrane;GO:0016021-integral to membrane;GO:0030173-integral to Golgi membrane	129.044	198.474	123.462	169.626	123.462	133.275	1.07948	0.110342
GRID2	H300003971	ENSG00000152208	GRID2	NM_001510	gi|4557632|gb|NM_001510.1|NM_001510	Glutamate receptor delta-2 subunit precursor (GluR delta-2). [Source:Uniprot/SWISSPROT;Acc:O43424]	GO:0006811-ion transport;GO:0007215-glutamate signaling pathway	GO:0004872-receptor activity;GO:0004970-ionotropic glutamate receptor activity;GO:0005216-ion channel activity;GO:0005234-glutamate-gated ion channel activity;GO:0005515-protein binding	GO:0005887-integral to plasma membrane;GO:0016020-membrane;GO:0019717-synaptosome;GO:0045211-postsynaptic membrane	51.5124	81.0114	45.9301	52.1636	45.9301	40.9847	0.892329	-0.164353
ANXA5	H200009920	ENSG00000164111	ANXA5	NM_001154	gi|4809273|gb|NM_001154.2|NM_001154	Annexin A5 (Annexin V) (Lipocortin V) (Endonexin II) (Calphobindin I) (CBP-I) (Placental anticoagulant protein I) (PAP-I) (PP4) (Thromboplastin inhibitor) (Vascular anticoagulant-alpha) (VAC-alpha) (Anchorin CII). [Source:Uniprot/SWISSPROT;Acc:P08758]	GO:0006916-anti-apoptosis;GO:0007165-signal transduction;GO:0007596-blood coagulation;GO:0050819-negative regulation of coagulation	GO:0004859-phospholipase inhibitor activity;GO:0005509-calcium ion binding;GO:0005515-protein binding;GO:0005544-calcium-dependent phospholipid binding	GO:0005622-intracellular;GO:0005737-cytoplasm	3761.83	23708.4	3756.25	23679.5	3756.25	18604.9	4.95306	2.30832	**
TEBP_HUMAN	H300011287	ENSG00000110958	PTGES3	NM_006601	gi|23308578|gb|NM_006601.4|NM_006601	Prostaglandin E synthase 3 (EC 5.3.99.3) (Cytosolic prostaglandin E2 synthase) (cPGES) (Telomerase-binding protein p23) (Hsp90 co- chaperone) (Progesterone receptor complex p23). [Source:Uniprot/SWISSPROT;Acc:Q15185]	GO:0000723-telomere maintenance;GO:0001516-prostaglandin biosynthetic process;GO:0006457-protein folding;GO:0006633-fatty acid biosynthetic process;GO:0007165-signal transduction	GO:0003720-telomerase activity;GO:0016853-isomerase activity;GO:0050220-prostaglandin-E synthase activity;GO:0051082-unfolded protein binding	GO:0000781-chromosome, telomeric region;GO:0005697-telomerase holoenzyme complex	1124.61	878.342	1119.03	849.494	1119.03	667.445	0.596451	-0.745524
HIST3H2BB	H300005991	ENSG00000197435	HIST3H2BB	-	-	Histone H2B type 3-B (H2B type 12). [Source:Uniprot/SWISSPROT;Acc:Q8N257]	-	-	-	11.8964	44.8327	6.31408	15.9849	6.31408	12.5593	1.98909	0.992109
TSHB	H200005059	ENSG00000134200	TSHB	NM_000549	gi|115430098|gb|NM_000549.3|NM_000549	Thyrotropin subunit beta precursor (Thyroid-stimulating hormone subunit beta) (TSH-beta) (TSH-B) (Thyrotropin beta chain) (Thyrotropin alfa). [Source:Uniprot/SWISSPROT;Acc:P01222]	GO:0007186-G-protein coupled receptor protein signaling pathway;GO:0007267-cell-cell signaling;GO:0009653-anatomical structure morphogenesis	GO:0005179-hormone activity	GO:0005576-extracellular region	10.7227	40.8894	5.14033	12.0415	5.14033	9.461	1.84054	0.880131
RLN2	H200012649	ENSG00000107014	RLN2	NM_134441;NM_005059	gi|20143932|gb|NM_134441.1|NM_134441;gi|20143934|gb|NM_005059.2|NM_005059	Prorelaxin H2 precursor [Contains: Relaxin B chain; Relaxin A chain]. [Source:Uniprot/SWISSPROT;Acc:P04090]	GO:0007565-pregnancy	GO:0005179-hormone activity	GO:0005576-extracellular region	30.5604	68.7333	24.978	39.8855	24.978	31.3379	1.25462	0.327248
HAPLN3	H300000123	ENSG00000140511	HAPLN3	NM_178232	gi|32455240|gb|NM_178232.2|NM_178232	Hyaluronan and proteoglycan link protein 3 precursor. [Source:Uniprot/SWISSPROT;Acc:Q96S86]	GO:0007155-cell adhesion	GO:0005540-hyaluronic acid binding	GO:0005578-proteinaceous extracellular matrix	361.803	449.392	356.221	420.544	356.221	330.42	0.92757	-0.108471
MMP26	H200014988	ENSG00000167346	MMP26	NM_021801	gi|73808265|gb|NM_021801.3|NM_021801	Matrix metalloproteinase-26 precursor (EC 3.4.24.-) (MMP-26) (Matrilysin-2) (Endometase). [Source:Uniprot/SWISSPROT;Acc:Q9NRE1]	GO:0006508-proteolysis;GO:0030574-collagen catabolic process	GO:0004222-metalloendopeptidase activity;GO:0005509-calcium ion binding;GO:0008270-zinc ion binding	GO:0005578-proteinaceous extracellular matrix	20.4203	53.6291	14.8379	24.7812	14.8379	19.4705	1.31222	0.392005
IGFBP1	opHsV0400005901	ENSG00000146678	IGFBP1	NM_000596	gi|61744447|gb|NM_000596.2|NM_000596;gi|61744448|gb|NM_001013029.1|NM_001013029	Insulin-like growth factor-binding protein 1 precursor (IGFBP-1) (IBP- 1) (IGF-binding protein 1) (Placental protein 12) (PP12). [Source:Uniprot/SWISSPROT;Acc:P08833]	GO:0001558-regulation of cell growth;GO:0007165-signal transduction	GO:0005520-insulin-like growth factor binding	GO:0005576-extracellular region;GO:0005615-extracellular space	6.39893	29.749
CHI3L2	H300008839	ENSG00000064886	CHI3L2	NM_004000	gi|68533259|gb|NM_001025199.1|NM_001025199;gi|68533254|gb|NM_004000.2|NM_004000;gi|68533252|gb|NM_001025197.1|NM_001025197	Chitinase 3-like protein 2 precursor (YKL-39) (Chondrocyte protein 39). [Source:Uniprot/SWISSPROT;Acc:Q15782]	GO:0005975-carbohydrate metabolic process;GO:0006032-chitin catabolic process	GO:0003824-catalytic activity;GO:0004568-chitinase activity;GO:0016787-hydrolase activity;GO:0043169-cation binding	GO:0005615-extracellular space	22.6166	53.6311	17.0343	24.7832	17.0343	19.4721	1.14311	0.192967
PRDM10	H200017192	ENSG00000170325	PRDM10	NM_199437;NM_199438;NM_020228;NM_199439	gi|41349463|gb|NM_199439.1|NM_199439;gi|41349459|gb|NM_199437.1|NM_199437;gi|41349457|gb|NM_020228.2|NM_020228;gi|41349461|gb|NM_199438.1|NM_199438	PR domain zinc finger protein 10 (PR domain-containing protein 10). [Source:Uniprot/SWISSPROT;Acc:Q9NQV6]	GO:0006350-transcription;GO:0006355-regulation of transcription, DNA-dependent;GO:0006810-transport	GO:0003676-nucleic acid binding;GO:0003677-DNA binding;GO:0008270-zinc ion binding;GO:0008289-lipid binding;GO:0046872-metal ion binding	GO:0005622-intracellular;GO:0005634-nucleus	82.5528	101.288	76.9705	72.4401	76.9705	56.916	0.739452	-0.435471
RBM28_HUMAN	H200017033	ENSG00000106344	RBM28	NM_018077	gi|8922387|gb|NM_018077.1|NM_018077	RNA-binding protein 28 (RNA-binding motif protein 28). [Source:Uniprot/SWISSPROT;Acc:Q9NW13]	-	GO:0000166-nucleotide binding;GO:0003723-RNA binding	GO:0005634-nucleus	227.395	460.031	221.813	431.183	221.813	338.779	1.52732	0.611004
PPIE	H200004226	ENSG00000084072	PPIE	NM_203456;NM_203457;NM_006112	gi|45439317|gb|NM_203457.1|NM_203457;gi|45439315|gb|NM_203456.1|NM_203456;gi|45439314|gb|NM_006112.2|NM_006112	Peptidyl-prolyl cis-trans isomerase E (EC 5.2.1.8) (PPIase E) (Rotamase E) (Cyclophilin E) (Cyclophilin 33). [Source:Uniprot/SWISSPROT;Acc:Q9UNP9]	GO:0006397-mRNA processing;GO:0006457-protein folding;GO:0008380-RNA splicing;GO:0045449-regulation of transcription	GO:0000166-nucleotide binding;GO:0003723-RNA binding;GO:0003755-peptidyl-prolyl cis-trans isomerase activity;GO:0005515-protein binding;GO:0016018-cyclosporin A binding;GO:0016853-isomerase activity	GO:0005634-nucleus;GO:0005681-spliceosome	3297.8	2395.22	3292.22	2366.38	3292.22	1859.25	0.564741	-0.824337
PARP2	H200003385	ENSG00000129484	PARP2	NM_005484	gi|110825962|gb|NM_001042618.1|NM_001042618;gi|110825960|gb|NM_005484.3|NM_005484	Poly [ADP-ribose] polymerase 2 (EC 2.4.2.30) (PARP-2) (NAD(+) ADP- ribosyltransferase 2) (Poly[ADP-ribose] synthetase 2) (pADPRT-2) (hPARP-2). [Source:Uniprot/SWISSPROT;Acc:Q9UGN5]	GO:0006284-base-excision repair;GO:0006471-protein amino acid ADP-ribosylation	GO:0003677-DNA binding;GO:0003950-NAD+ ADP-ribosyltransferase activity;GO:0005515-protein binding;GO:0016757-transferase activity, transferring glycosyl groups	GO:0005634-nucleus	318.84	211.091	313.258	182.244	313.258	143.188	0.457094	-1.12944		*
SFRS5	H200007704	ENSG00000100650	SFRS5	NM_006925	gi|86991437|gb|NM_001039465.1|NM_001039465;gi|86991439|gb|NM_006925.3|NM_006925	Splicing factor, arginine/serine-rich 5 (Pre-mRNA-splicing factor SRP40) (Delayed-early protein HRS). [Source:Uniprot/SWISSPROT;Acc:Q13243]	GO:0006376-mRNA splice site selection;GO:0006397-mRNA processing;GO:0008380-RNA splicing	GO:0000166-nucleotide binding;GO:0003676-nucleic acid binding;GO:0003723-RNA binding;GO:0005515-protein binding	GO:0005634-nucleus	2112.56	3871.52	2106.97	3842.67	2106.97	3019.17	1.43294	0.518982
RBMS2	H200002945	ENSG00000076067	RBMS2	NM_002898	gi|52486500|gb|NM_002898.2|NM_002898;gi|113423874|gb|XR_019556.1|XR_019556;gi|113423446|gb|XR_016607.1|XR_016607	RNA-binding motif, single-stranded-interacting protein 2 (Suppressor of CDC2 with RNA-binding motif 3). [Source:Uniprot/SWISSPROT;Acc:Q15434]	GO:0006396-RNA processing	GO:0000166-nucleotide binding;GO:0003723-RNA binding	GO:0005634-nucleus	46.5831	80.6789	41.0008	51.8311	41.0008	40.7235	0.993237	-0.00978972
FOXE3	H200011851	ENSG00000186790	FOXE3	NM_012186	gi|113412176|gb|XM_001132770.1|XM_001132770;gi|111074530|gb|NM_012186.2|NM_012186	Forkhead box protein E3 (Forkhead-related protein FKHL12) (Forkhead- related transcription factor 8) (FREAC-8). [Source:Uniprot/SWISSPROT;Acc:Q13461]	GO:0001654-eye development;GO:0006350-transcription;GO:0006355-regulation of transcription, DNA-dependent;GO:0006366-transcription from RNA polymerase II promoter;GO:0007275-multicellular organismal development;GO:0048468-cell development;GO:0050679-positive regulation of epithelial cell proliferation	GO:0003700-transcription factor activity;GO:0043565-sequence-specific DNA binding	GO:0005634-nucleus;GO:0005667-transcription factor complex	12.4522	38.7763	6.86983	9.92843	6.86983	7.80074	1.13551	0.183336
EBF	H200004163	ENSG00000164330	EBF1	NM_024007	gi|36054140|gb|NM_024007.2|NM_024007	Transcription factor COE1 (OE-1) (O/E-1) (Early B-cell factor). [Source:Uniprot/SWISSPROT;Acc:Q9UH73]	GO:0006355-regulation of transcription, DNA-dependent;GO:0007275-multicellular organismal development;GO:0045941-positive regulation of transcription	GO:0003700-transcription factor activity;GO:0005515-protein binding;GO:0008270-zinc ion binding;GO:0046872-metal ion binding	GO:0005634-nucleus	12.8229	75.6466	7.24052	46.7988	7.24052	36.7697	5.07832	2.34435	**
GNAZ	H300001012	ENSG00000128266	GNAZ	NM_002073	gi|45580725|gb|NM_002073.2|NM_002073	Guanine nucleotide-binding protein G(z) subunit alpha (G(x) alpha chain) (Gz-alpha). [Source:Uniprot/SWISSPROT;Acc:P19086]	GO:0007165-signal transduction;GO:0007186-G-protein coupled receptor protein signaling pathway	GO:0000166-nucleotide binding;GO:0003924-GTPase activity;GO:0005057-receptor signaling protein activity;GO:0005525-GTP binding	GO:0005635-nuclear envelope;GO:0005783-endoplasmic reticulum;GO:0005886-plasma membrane	118.545	139.194	112.963	110.346	112.963	86.6986	0.767498	-0.381766
WDHD1	H300014675	ENSG00000198554	WDHD1	NM_007086;NM_001008396	gi|56550085|gb|NM_001008396.1|NM_001008396;gi|56550124|gb|NM_007086.2|NM_007086	WD repeat and HMG-box DNA-binding protein 1 (Acidic nucleoplasmic DNA- binding protein 1) (And-1). [Source:Uniprot/SWISSPROT;Acc:O75717]	GO:0006355-regulation of transcription, DNA-dependent	GO:0003677-DNA binding	GO:0005634-nucleus;GO:0005654-nucleoplasm;GO:0005737-cytoplasm	34.7851	51.25	29.2027	22.4022	29.2027	17.6013	0.602728	-0.730421
CIDEC	H300001671	ENSG00000187288	CIDEC	NM_022094	gi|23943903|gb|NM_022094.2|NM_022094;gi|113414656|gb|XR_017022.1|XR_017022;gi|113415231|gb|XR_018862.1|XR_018862	Cell death activator CIDE-3 (Cell death-inducing DFFA-like effector protein C) (Fat-specific protein FSP27 homolog). [Source:Uniprot/SWISSPROT;Acc:Q96AQ7]	GO:0006915-apoptosis;GO:0006917-induction of apoptosis	GO:0003674-molecular_function;GO:0005515-protein binding	GO:0005622-intracellular;GO:0005829-cytosol	24.5838	53.0252	19.0015	24.1773	19.0015	18.9961	0.999713	-0.000413621
MIG6_HUMAN	H200001977	ENSG00000116285	ERRFI1	NM_018948	gi|21314673|gb|NM_018948.2|NM_018948	ERBB receptor feedback inhibitor 1 (Mitogen-inducible gene 6 protein) (Mig-6). [Source:Uniprot/SWISSPROT;Acc:Q9UJM3]	GO:0006950-response to stress	GO:0005100-Rho GTPase activator activity;GO:0005515-protein binding	GO:0005737-cytoplasm	14.6132	41.2623	9.03084	12.4145	9.03084	9.75403	1.08008	0.111138
ADH1B	opHsV0400000778	ENSG00000187758;ENSG00000196616	ADH1B	NM_000668	gi|34577060|gb|NM_000668.3|NM_000668;gi|71565150|gb|NM_000669.3|NM_000669;gi|11496886|gb|NM_000667.2|NM_000667	Alcohol dehydrogenase 1B (EC 1.1.1.1) (Alcohol dehydrogenase beta subunit). [Source:Uniprot/SWISSPROT;Acc:P00325]	GO:0006069-ethanol oxidation	GO:0004024-alcohol dehydrogenase activity, zinc-dependent;GO:0008270-zinc ion binding;GO:0009055-electron carrier activity;GO:0046872-metal ion binding	-	22.1874	48.7746	16.6051	19.9267	16.6051	15.6564	0.942867	-0.0848736
NLN	opHsV0400006382	ENSG00000123213	NLN	NM_020726	gi|141802119|gb|NM_020726.3|NM_020726	Neurolysin, mitochondrial precursor (EC 3.4.24.16) (Neurotensin endopeptidase) (Mitochondrial oligopeptidase M) (Microsomal endopeptidase) (MEP). [Source:Uniprot/SWISSPROT;Acc:Q9BYT8]	GO:0006508-proteolysis	GO:0004222-metalloendopeptidase activity;GO:0008270-zinc ion binding;GO:0016787-hydrolase activity;GO:0046872-metal ion binding	GO:0005739-mitochondrion	308.874	584.165	303.291	555.318	303.291	436.311	1.43859	0.524653
BLANK	-	-	-	-	-	-	-	-	-	6.85535	31.2098
-	opHsV0400010267	ENSG00000162763	LRRC52	NM_001005214	gi|142377344|gb|NM_001005214.2|NM_001005214	Leucine-rich repeat-containing protein 52 precursor. [Source:Uniprot/SWISSPROT;Acc:Q8N7C0]	-	GO:0005515-protein binding	GO:0016020-membrane;GO:0016021-integral to membrane	2044.43	2146.54	2038.85	2117.69	2038.85	1663.86	0.816079	-0.29322
NP_997235.1	H300008428	ENSG00000145476	CYP4V2	NM_207352	gi|61743921|gb|NM_207352.2|NM_207352	Cytochrome P450 4V2 (EC 1.14.-.-). [Source:Uniprot/SWISSPROT;Acc:Q6ZWL3]	GO:0006118-electron transport;GO:0007601-visual perception;GO:0050896-response to stimulus	GO:0004497-monooxygenase activity;GO:0005506-iron ion binding;GO:0020037-heme binding;GO:0046872-metal ion binding	GO:0005783-endoplasmic reticulum;GO:0016020-membrane;GO:0016021-integral to membrane	51.6807	107.067	46.0984	78.2194	46.0984	61.4568	1.33316	0.414855
NP_775885.1	H300022019	ENSG00000185164;ENSG00000103512;ENSG00000103226	NOMO2	NM_014287;NM_173614;NM_001004067;NM_001004060	gi|51944968|gb|NM_001004067.1|NM_001004067;gi|51944972|gb|NM_173614.2|NM_173614;gi|51944970|gb|NM_001004060.1|NM_001004060;gi|51944952|gb|NM_014287.3|NM_014287	Nodal modulator 2 precursor (pM5 protein 2). [Source:Uniprot/SWISSPROT;Acc:Q5JPE7]	-	GO:0030246-carbohydrate binding	GO:0016020-membrane;GO:0016021-integral to membrane	40.0854	68.4283	34.503	39.5804	34.503	31.0982	0.901319	-0.149891
NP_861448.1	H300018325	ENSG00000139324	TMTC3	NM_181783	gi|142347345|gb|NM_181783.2|NM_181783	transmembrane and tetratricopeptide repeat containing 3 [Source:RefSeq_peptide;Acc:NP_861448]	-	GO:0005488-binding	GO:0016020-membrane;GO:0016021-integral to membrane	9.20572	44.1576	3.62337	15.3097	3.62337	12.0288	3.31978	1.73109	*
IGSF11	H300015599	ENSG00000144847	IGSF11	NM_152538	gi|62865873|gb|NM_152538.2|NM_152538	immunoglobulin superfamily, member 11 isoform a [Source:RefSeq_peptide;Acc:NP_689751]	-	-	GO:0016021-integral to membrane	7.38734	33.9172	1.80499	5.06936	1.80499	3.98298	2.20665	1.14186	*
WFIKKN2	H300008031	ENSG00000173714	WFIKKN2	NM_175575	gi|140161536|gb|NM_175575.5|NM_175575	WFIKKN2 protein [Source:RefSeq_peptide;Acc:NP_783165]	-	GO:0004867-serine-type endopeptidase inhibitor activity	-	53.2645	136.476	47.6822	107.628	47.6822	84.5627	1.77347	0.826571
NM_152312.2	H300022426	ENSG00000165905	GYLTL1B	NM_152312	gi|116235481|gb|NM_152312.3|NM_152312	Glycosyltransferase-like protein LARGE2 (EC 2.4.-.-) (Glycosyltransferase-like 1B). [Source:Uniprot/SWISSPROT;Acc:Q8N3Y3]	GO:0006688-glycosphingolipid biosynthetic process;GO:0009101-glycoprotein biosynthetic process;GO:0016051-carbohydrate biosynthetic process;GO:0046716-muscle maintenance	GO:0016758-transferase activity, transferring hexosyl groups	GO:0016020-membrane;GO:0016021-integral to membrane;GO:0030173-integral to Golgi membrane	11.7227	36.6181	6.14033	7.77025	6.14033	6.10506	0.994256	-0.00831027
MAP1LC3A	H200013123	ENSG00000101460	MAP1LC3A	NM_032514;NM_181509	gi|31563519|gb|NM_032514.2|NM_032514;gi|31563517|gb|NM_181509.1|NM_181509	Microtubule-associated proteins 1A/1B light chain 3A precursor (MAP1A/MAP1B LC3 A) (MAP1A/1B light chain 3 A) (MAP1 light chain 3- like protein 1) (Microtubule-associated protein 1 light chain 3 alpha) (Autophagy-related protein LC3 A) (Autophagy-related [Source:Uniprot/SWISSPROT;Acc:Q9H492]	GO:0000045-autophagic vacuole formation;GO:0006512-ubiquitin cycle;GO:0006914-autophagy	-	GO:0005776-autophagic vacuole;GO:0005874-microtubule;GO:0031090-organelle membrane	184.903	642.545	179.321	613.697	179.321	482.18	2.68892	1.42703	*
NP_115632.1	H200004584	ENSG00000139173	TMEM117	NM_032256	gi|14149980|gb|NM_032256.1|NM_032256	Transmembrane protein 117. [Source:Uniprot/SWISSPROT;Acc:Q9H0C3]	-	-	GO:0005783-endoplasmic reticulum;GO:0016020-membrane;GO:0016021-integral to membrane	60.9842	73.3163	55.4018	44.4685	55.4018	34.9387	0.630642	-0.665106
TNRC6C	H200018973	ENSG00000078687	TNRC6C	NM_018996	gi|33413424|gb|NM_018996.2|NM_018996	trinucleotide repeat containing 6C [Source:RefSeq_peptide;Acc:NP_061869]	-	GO:0000166-nucleotide binding;GO:0003723-RNA binding	-	33.8323	59.3646	28.25	30.5168	28.25	23.9769	0.848743	-0.236601
Q96C97_HUMAN	H300010584	-	-	-	-	-	-	-	-	32.7712	61.1197	27.1888	32.2719	27.1888	25.3559	0.932585	-0.100692
PPIL3	H200012281	ENSG00000115934	PPIL3	NM_131916;NM_032472;NM_130906	gi|19557632|gb|NM_032472.3|NM_032472;gi|19557635|gb|NM_130906.1|NM_130906;gi|19557639|gb|NM_131916.1|NM_131916	Peptidyl-prolyl cis-trans isomerase-like 3 (EC 5.2.1.8) (PPIase) (Rotamase) (Cyclophilin-like protein PPIL3) (Cyclophilin J) (CyPJ). [Source:Uniprot/SWISSPROT;Acc:Q9H2H8]	GO:0006397-mRNA processing;GO:0006457-protein folding;GO:0008380-RNA splicing	GO:0003755-peptidyl-prolyl cis-trans isomerase activity;GO:0016853-isomerase activity	GO:0005681-spliceosome	712.937	613.557	707.355	584.709	707.355	459.404	0.649467	-0.622671
DUSP24	H300019148	ENSG00000127952	STYXL1	NM_016086	gi|32481212|gb|NM_016086.2|NM_016086	Serine/threonine/tyrosine-interacting-like protein 1 (Dual specificity protein phosphatase 24) (Map kinase phosphatase-like protein MK-STYX) (Dual specificity phosphatase inhibitor MK-STYX). [Source:Uniprot/SWISSPROT;Acc:Q9Y6J8]	GO:0006470-protein amino acid dephosphorylation;GO:0007242-intracellular signaling cascade	GO:0005515-protein binding;GO:0008138-protein tyrosine/serine/threonine phosphatase activity;GO:0016787-hydrolase activity	-	853.19	715.383	847.607	686.535	847.607	539.409	0.63639	-0.652018
FBXO22	H200009475	ENSG00000167196	FBXO22	NM_012170;NM_147188	gi|22547148|gb|NM_147188.1|NM_147188;gi|22547147|gb|NM_012170.2|NM_012170	F-box only protein 22 (F-box protein FBX22p44). [Source:Uniprot/SWISSPROT;Acc:Q8NEZ5]	GO:0006464-protein modification;GO:0006511-ubiquitin-dependent protein catabolic process;GO:0006512-ubiquitin cycle	GO:0004842-ubiquitin-protein ligase activity	-	294.333	301.754	288.75	272.907	288.75	214.422	0.742586	-0.42937
ANKRD17	H300004999	ENSG00000132466	ANKRD17	NM_198889;NM_032217	gi|38683806|gb|NM_032217.3|NM_032217;gi|38683815|gb|NM_198889.1|NM_198889	ankyrin repeat domain protein 17 isoform b [Source:RefSeq_peptide;Acc:NP_942592]	GO:0006298-mismatch repair	GO:0003676-nucleic acid binding;GO:0005524-ATP binding;GO:0030983-mismatched DNA binding	-	44.5562	73.747	38.9739	44.8992	38.9739	35.2772	0.905149	-0.143773
PAIP1_HUMAN	H300006069	ENSG00000172239	PAIP1	NM_006451;NM_183323;NM_182789	gi|34452727|gb|NM_182789.2|NM_182789;gi|34452729|gb|NM_183323.1|NM_183323;gi|34452728|gb|NM_006451.3|NM_006451	Polyadenylate-binding protein-interacting protein 1 (Poly(A)-binding protein-interacting protein 1) (PABP-interacting protein 1) (PAIP-1). [Source:Uniprot/SWISSPROT;Acc:Q9H074]	GO:0006413-translational initiation;GO:0006417-regulation of translation;GO:0048255-mRNA stabilization	GO:0003723-RNA binding;GO:0005515-protein binding;GO:0008494-translation activator activity	GO:0005737-cytoplasm	145.967	206.358	140.384	177.511	140.384	139.469	0.993484	-0.00943137
ABCA7	H200013117	-	-	NM_033308;NM_019112	gi|15451837|gb|NM_033308.1|NM_033308;gi|15451836|gb|NM_019112.2|NM_019112	-	GO:0006118-electron transport;GO:0006810-transport;GO:0006909-phagocytosis	GO:0000166-nucleotide binding;GO:0005215-transporter activity;GO:0005524-ATP binding;GO:0016887-ATPase activity	GO:0016020-membrane;GO:0016021-integral to membrane;GO:0043190-ATP-binding cassette (ABC) transporter complex	161.311	218.416	155.728	189.568	155.728	148.943	0.956429	-0.0642709
TNR	H200005087	ENSG00000116147	TNR	NM_003285	gi|4507630|gb|NM_003285.1|NM_003285	Tenascin-R precursor (TN-R) (Restrictin) (Janusin). [Source:Uniprot/SWISSPROT;Acc:Q92752]	GO:0007155-cell adhesion;GO:0007165-signal transduction;GO:0007411-axon guidance;GO:0030198-extracellular matrix organization and biogenesis	GO:0005102-receptor binding;GO:0005201-extracellular matrix structural constituent	GO:0005578-proteinaceous extracellular matrix;GO:0005615-extracellular space;GO:0009986-cell surface;GO:0045121-lipid raft	47.5837	81.7358	42.0014	52.8879	42.0014	41.5539	0.989346	-0.0154526
TAL1	H200005873	ENSG00000162367	TAL1	NM_003189	gi|4507362|gb|NM_003189.1|NM_003189	T-cell acute lymphocytic leukemia-1 protein (TAL-1 protein) (Stem cell protein) (T-cell leukemia/lymphoma-5 protein). [Source:Uniprot/SWISSPROT;Acc:P17542]	GO:0006355-regulation of transcription, DNA-dependent;GO:0007275-multicellular organismal development;GO:0008283-cell proliferation;GO:0030154-cell differentiation;GO:0045449-regulation of transcription	GO:0003677-DNA binding;GO:0030528-transcription regulator activity	GO:0005634-nucleus	863.542	1126.92	857.959	1098.07	857.959	862.753	1.00559	0.00803825
NBL1	H300006979	ENSG00000158747	NBL1	NM_005380;NM_182744	gi|115387107|gb|NM_005380.4|NM_005380;gi|115387105|gb|NM_182744.2|NM_182744	Neuroblastoma suppressor of tumorigenicity 1 precursor (Zinc finger protein DAN) (N03) (DAN domain family member 1). [Source:Uniprot/SWISSPROT;Acc:P41271]	GO:0007049-cell cycle;GO:0045786-negative regulation of progression through cell cycle	-	-	208.764	473.293	203.182	444.446	203.182	349.199	1.71866	0.781281
MAGEB4	H300003183	ENSG00000120289	MAGEB4	NM_002363;NM_177404;NM_177415	gi|29171710|gb|NM_177415.1|NM_177415;gi|29171706|gb|NM_002363.3|NM_002363;gi|29171708|gb|NM_177404.1|NM_177404	Melanoma-associated antigen B1 (MAGE-B1 antigen) (MAGE-XP antigen) (DSS-AHC critical interval MAGE superfamily 10) (DAM10). [Source:Uniprot/SWISSPROT;Acc:P43366]	-	-	-	41.4227	73.7701	35.8404	44.9223	35.8404	35.2953	0.984793	-0.0221083
NP_004325.1	H200007889	ENSG00000109743	BST1	NM_004334	gi|4757873|gb|NM_004334.1|NM_004334	ADP-ribosyl cyclase 2 precursor (EC 3.2.2.5) (Cyclic ADP-ribose hydrolase 2) (cADPr hydrolase 2) (Bone marrow stromal antigen 1) (BST- 1) (CD157 antigen). [Source:Uniprot/SWISSPROT;Acc:Q10588]	GO:0006959-humoral immune response;GO:0007275-multicellular organismal development	GO:0003953-NAD+ nucleosidase activity;GO:0016787-hydrolase activity;GO:0048503-GPI anchor binding	GO:0016020-membrane;GO:0019898-extrinsic to membrane	758.871	804.56	753.289	775.712	753.289	609.475	0.809085	-0.305638
BLANK	-	-	-	-	-	-	-	-	-	6.41224	29.6838
BLANK	-	-	-	-	-	-	-	-	-	6.09165	27.5596
BLANK	-	-	-	-	-	-	-	-	-	5.65841	29.9372
BLANK	-	-	-	-	-	-	-	-	-	6.5724	28.1174
BLANK	-	-	-	-	-	-	-	-	-	6.89299	31.512
BLANK	-	-	-	-	-	-	-	-	-	6.22632	29.8313
BLANK	-	-	-	-	-	-	-	-	-	4.73198	28.2971
BLANK	-	-	-	-	-	-	-	-	-	6.28772	30.2124
BLANK	-	-	-	-	-	-	-	-	-	7.99289	28.512
BLANK	-	-	-	-	-	-	-	-	-	6.86809	28.5004
BLANK	-	-	-	-	-	-	-	-	-	5.9541	26.4492
BLANK	-	-	-	-	-	-	-	-	-	6.38705	30.3595
BLANK	-	-	-	-	-	-	-	-	-	6.64653	29.3949
BLANK	-	-	-	-	-	-	-	-	-	6.15276	28.2289
BLANK	-	-	-	-	-	-	-	-	-	6.38676	30.6721
BLANK	-	-	-	-	-	-	-	-	-	5.81885	28.5908
BLANK	-	-	-	-	-	-	-	-	-	4.54606	30.0462
Positive Control 2	-	-	-	-	-	-	-	-	-	34673	26474.4
Positive Control 1	-	-	-	-	-	-	-	-	-	33857	42771
Negative Control 4	-	-	-	-	-	-	-	-	-	11.4412	39.3717
Negative Control 3	-	-	-	-	-	-	-	-	-	6.86809	27.769
Negative Control 2	-	-	-	-	-	-	-	-	-	6.64625	27.5411
Negative Control 1	-	-	-	-	-	-	-	-	-	7.06674	31.8118
SUMF1	H200020528	ENSG00000144455	SUMF1	NM_182760	gi|38202249|gb|NM_182760.2|NM_182760	Sulfatase-modifying factor 1 precursor (C-alpha-formyglycine- generating enzyme 1). [Source:Uniprot/SWISSPROT;Acc:Q8NBK3]	GO:0030203-glycosaminoglycan metabolic process	GO:0005509-calcium ion binding	GO:0005783-endoplasmic reticulum	148.712	152.263	143.13	123.415	143.13	96.9665	0.677474	-0.561763
ARRDC4	H200001150	ENSG00000140450	ARRDC4	NM_183376	gi|34419646|gb|NM_183376.1|NM_183376	Arrestin domain-containing protein 4. [Source:Uniprot/SWISSPROT;Acc:Q8NCT1]	-	-	-	72.0756	562.102	66.4933	533.254	66.4933	418.976	6.30102	2.65559	**
NP_919262.2	H200016376	ENSG00000139767	KIAA1853	NM_194286	gi|50083280|gb|NM_194286.2|NM_194286	KIAA1853 (KIAA1853), mRNA [Source:RefSeq_dna;Acc:NM_194286]	-	-	-	9.22861	37.1774	3.64627	8.32953	3.64627	6.54448	1.79484	0.843858
RSAD1	H200001569	ENSG00000136444	RSAD1	NM_018346	gi|8922910|gb|NM_018346.1|NM_018346	radical S-adenosyl methionine domain containing 1 [Source:RefSeq_peptide;Acc:NP_060816]	GO:0006779-porphyrin biosynthetic process	GO:0003824-catalytic activity;GO:0004109-coproporphyrinogen oxidase activity;GO:0051536-iron-sulfur cluster binding	GO:0005737-cytoplasm	388.999	402.578	383.417	373.73	383.417	293.638	0.765847	-0.384872
NUDT15	H200013449	ENSG00000136159	NUDT15	NM_018283	gi|8922791|gb|NM_018283.1|NM_018283	Probable 7,8-dihydro-8-oxoguanine triphosphatase NUDT15 (EC 3.1.6.-) (8-oxo-dGTPase NUDT15) (Nucleoside diphosphate-linked moiety X motif 15) (Nudix motif 15). [Source:Uniprot/SWISSPROT;Acc:Q9NV35]	-	GO:0000287-magnesium ion binding;GO:0016787-hydrolase activity;GO:0030145-manganese ion binding	-	416.847	510.065	411.265	481.218	411.265	378.091	0.919338	-0.121333
ZNF265	H200014668	ENSG00000132485	ZRANB2	NM_203350;NM_005455	gi|42741681|gb|NM_005455.3|NM_005455;gi|42741683|gb|NM_203350.1|NM_203350	Zinc finger Ran-binding domain-containing protein 2 (Zinc finger protein 265) (Zinc finger, splicing). [Source:Uniprot/SWISSPROT;Acc:O95218]	GO:0008380-RNA splicing	GO:0003700-transcription factor activity;GO:0003723-RNA binding;GO:0008270-zinc ion binding;GO:0046872-metal ion binding	GO:0005622-intracellular;GO:0005634-nucleus	630.593	1306.83	625.011	1277.98	625.011	1004.1	1.60654	0.683955
ACTR10	H200017073	ENSG00000131966	ACTR10	NM_018477	gi|122891867|gb|NM_018477.2|NM_018477	Actin-related protein 10 (hARP11). [Source:Uniprot/SWISSPROT;Acc:Q9NZ32]	-	GO:0005198-structural molecule activity;GO:0005515-protein binding	GO:0005856-cytoskeleton	917.135	2094.09	911.553	2065.24	911.553	1622.65	1.7801	0.831957
NP_075564.2	H200007519	ENSG00000059145	UNKL	NM_023076	gi|40254954|gb|NM_023076.2|NM_023076	unkempt-like [Source:RefSeq_peptide;Acc:NP_001032202]	-	GO:0005515-protein binding;GO:0008270-zinc ion binding;GO:0046872-metal ion binding	-	142.339	675.116	136.756	646.269	136.756	507.771	3.71296	1.89257	*
TIMM8A	H200012569	ENSG00000126953	TIMM8A	NM_004085	gi|6138974|gb|NM_004085.2|NM_004085	Mitochondrial import inner membrane translocase subunit Tim8 A (Deafness dystonia protein 1) (X-linked deafness dystonia protein). [Source:Uniprot/SWISSPROT;Acc:O60220]	GO:0006457-protein folding;GO:0007399-nervous system development;GO:0007605-sensory perception of sound;GO:0015031-protein transport;GO:0045039-protein import into mitochondrial inner membrane	GO:0005515-protein binding;GO:0008270-zinc ion binding;GO:0046872-metal ion binding	GO:0005739-mitochondrion;GO:0016020-membrane;GO:0042719-mitochondrial intermembrane space protein transporter complex	104.547	166.158	98.9643	137.311	98.9643	107.885	1.09014	0.124508
Q96D96_HUMAN	H200019620	ENSG00000122986	HVCN1	NM_032369	gi|91992152|gb|NM_001040107.1|NM_001040107;gi|91992154|gb|NM_032369.2|NM_032369	hydrogen voltage-gated channel 1 [Source:RefSeq_peptide;Acc:NP_115745]	GO:0006811-ion transport;GO:0009268-response to pH;GO:0010043-response to zinc ion;GO:0015992-proton transport	GO:0005216-ion channel activity;GO:0030171-voltage-gated proton channel activity	GO:0016020-membrane;GO:0016021-integral to membrane	388.277	264.062	382.695	235.214	382.695	184.807	0.48291	-1.05017		*
-	H300008445	ENSG00000177788	-	NM_001007238	-	-	-	-	-	21.7029	50.3866	16.1206	21.5387	16.1206	16.9229	1.04977	0.0700736
NP_067002.1	H200012381	ENSG00000117477	C1orf114	NM_021179	gi|10880974|gb|NM_021179.1|NM_021179	C1orf114 protein. [Source:Uniprot/SPTREMBL;Acc:Q8TC48]	-	-	-	7.90659	34.1898	2.32424	5.34191	2.32424	4.19712	1.8058	0.85264
BCAS2	H200003217	ENSG00000116752	BCAS2	NM_005872	gi|49472833|gb|NM_005872.2|NM_005872	Breast carcinoma amplified sequence 2 (DNA amplified in mammary carcinoma 1 protein) (Spliceosome-associated protein SPF 27). [Source:Uniprot/SWISSPROT;Acc:O75934]	GO:0008380-RNA splicing	GO:0005515-protein binding;GO:0031202-RNA splicing factor activity, transesterification mechanism	GO:0005634-nucleus;GO:0005681-spliceosome	751.352	1396.05	745.77	1367.2	745.77	1074.2	1.4404	0.526466
Q9P068_HUMAN	H200006847	ENSG00000111011	NP_937992.1	NM_198262;NM_198261;NM_023012	gi|46397370|gb|NM_023012.4|NM_023012;gi|46397365|gb|NM_198261.2|NM_198261;gi|46397367|gb|NM_198262.2|NM_198262	similar to splicing factor, arginine/serine-rich 4 (FLJ11021), transcript variant 1, mRNA [Source:RefSeq_dna;Acc:NM_023012]	-	-	-	483.07	978.78	477.487	949.933	477.487	746.359	1.5631	0.644407
NP_060017.1	H200002568	ENSG00000110074	FOXRED1	NM_017547	gi|21361764|gb|NM_017547.2|NM_017547	FAD-dependent oxidoreductase domain-containing protein 1. [Source:Uniprot/SWISSPROT;Acc:Q96CU9]	GO:0006118-electron transport	GO:0005515-protein binding;GO:0016491-oxidoreductase activity	GO:0005739-mitochondrion;GO:0016020-membrane;GO:0016021-integral to membrane	297.226	229.86	291.643	201.012	291.643	157.935	0.541534	-0.884875
O00110_HUMAN	H200013438	ENSG00000105261	O00110_HUMAN	XM_375603	gi|89057423|gb|XM_940205.1|XM_940205	-	-	-	-	146.002	223.841	140.42	194.993	140.42	153.206	1.09106	0.125726
L10K_HUMAN	H200017566	ENSG00000104979	C19orf53	NM_014047	gi|109948286|gb|NM_014047.2|NM_014047	Leydig cell tumor 10 kDa protein homolog. [Source:Uniprot/SWISSPROT;Acc:Q9UNZ5]	-	-	-	2701.84	3768.68	2696.26	3739.83	2696.26	2938.37	1.0898	0.124057
C14orf105	H200014873	ENSG00000100557	C14orf105	NM_018168	gi|8922570|gb|NM_018168.1|NM_018168	Uncharacterized protein C14orf105. [Source:Uniprot/SWISSPROT;Acc:Q9NVL8]	-	-	-	9.2767	33.9499	3.69436	5.10205	3.69436	4.00867	1.08508	0.117799
CABP7_HUMAN	H200008698	ENSG00000100314	CABP7	NM_182527	gi|32698883|gb|NM_182527.1|NM_182527	Calcium-binding protein 7 (CaBP7). [Source:Uniprot/SWISSPROT;Acc:Q86V35]	-	GO:0005509-calcium ion binding	-	7.73398	32.124	2.15164		2.15164
C1orf41	H200004818	ENSG00000081870	C1orf41	NM_016126	gi|118343646|gb|NM_016126.2|NM_016126	Placental protein 25 (PP25). [Source:Uniprot/SWISSPROT;Acc:Q9Y547]	GO:0007155-cell adhesion	-	-	1173.65	1749.57	1168.07	1720.72	1168.07	1351.96	1.15743	0.21093
KIAA1543	H200002670	ENSG00000076826	KIAA1543	XM_048362	gi|130486296|gb|NM_001080429.2|NM_001080429;gi|130502139|gb|NM_020902.1|NM_020902	-	GO:0008150-biological_process	GO:0003674-molecular_function	GO:0005575-cellular_component	39.8146	69.035	34.2322	40.1872	34.2322	31.575	0.922375	-0.116574
Q9H6G0_HUMAN	H200011429	ENSG00000038219	FAM44A	-	gi|87299627|gb|NM_148894.2|NM_148894	Protein FAM44A. [Source:Uniprot/SWISSPROT;Acc:Q8NFC6]	-	-	-	62.5929	131.624	57.0105	102.776	57.0105	80.7506	1.41642	0.502245
KLF16	H200018168	ENSG00000129911	KLF16	NM_031918	gi|89363022|gb|NM_031918.2|NM_031918	Krueppel-like factor 16 (Transcription factor BTEB4) (Basic transcription element-binding protein 4) (BTE-binding protein 4) (Novel Sp1-like zinc finger transcription factor 2) (Transcription factor NSLP2). [Source:Uniprot/SWISSPROT;Acc:Q9BXK1]	GO:0006350-transcription;GO:0006357-regulation of transcription from RNA polymerase II promoter;GO:0007212-dopamine receptor signaling pathway	GO:0003700-transcription factor activity;GO:0008270-zinc ion binding;GO:0046872-metal ion binding	GO:0005622-intracellular;GO:0005634-nucleus	52.4369	87.7404	46.8545	58.8926	46.8545	46.2717	0.987561	-0.0180576
XP_375848.2	H200012205	ENSG00000196187	TMEM63A	XM_375848	gi|7662307|gb|NM_014698.1|NM_014698	transmembrane protein 63A [Source:RefSeq_peptide;Acc:NP_055513]	-	-	GO:0016020-membrane;GO:0016021-integral to membrane	52.5834	50.9412	47.0011	22.0934	47.0011	17.3587	0.369326	-1.43703		*
NP_945185.1	H200014355	ENSG00000189057	FAM111B	NM_198947	gi|142375373|gb|NM_198947.2|NM_198947	family with sequence similarity 111, member B (FAM111B), mRNA [Source:RefSeq_dna;Acc:NM_198947]	-	-	-	8.40065	31.5954	2.8183		2.8183
Q96NE0_HUMAN	H200020855	ENSG00000183874	Q96NE0_HUMAN	-	-	CDNA FLJ31021 fis, clone HLUNG2000412. [Source:Uniprot/SPTREMBL;Acc:Q96NE0]	-	-	-	104.713	147.411	99.1308	118.563	99.1308	93.1547	0.939716	-0.0897036
ABAT	H200000417	ENSG00000183044	ABAT	NM_000663;NM_020686	gi|96304804|gb|NM_000663.3|NM_000663;gi|96304477|gb|NM_020686.4|NM_020686	4-aminobutyrate aminotransferase, mitochondrial precursor (EC 2.6.1.19) ((S)-3-amino-2-methylpropionate transaminase) (EC 2.6.1.22) (Gamma-amino-N-butyrate transaminase) (GABA transaminase) (GABA aminotransferase) (GABA-AT) (GABA-T) (L-AIBAT). [Source:Uniprot/SWISSPROT;Acc:P80404]	GO:0007610-behavior;GO:0009450-gamma-aminobutyric acid catabolic process;GO:0042135-neurotransmitter catabolic process;GO:0048148-behavioral response to cocaine	GO:0003867-4-aminobutyrate transaminase activity;GO:0016740-transferase activity;GO:0030170-pyridoxal phosphate binding;GO:0032145-succinate-semialdehyde dehydrogenase binding;GO:0042803-protein homodimerization activity;GO:0047298-(S)-3-amino-2-methylpropionate transaminase activity	GO:0005739-mitochondrion;GO:0032144-4-aminobutyrate transaminase complex	33.8705	80.3658	28.2882	51.518	28.2882	40.4775	1.4309	0.516921
Q9H3H7_HUMAN	H200016389	ENSG00000155980	KIF5A	-	-	Kinesin heavy chain isoform 5A (Neuronal kinesin heavy chain) (NKHC) (Kinesin heavy chain neuron-specific 1). [Source:Uniprot/SWISSPROT;Acc:Q12840]	-	-	-	6.9063	31.6616	1.32396		1.32396
Q9P0D4_HUMAN	H200008711	ENSG00000178241	Q9P0D4_HUMAN	-	-	-	-	-	-	11.9219	37.7532	6.33956	8.90533	6.33956	6.99689	1.10369	0.142332
CA5A	H200008260	ENSG00000174990	CA5A	NM_001739	gi|4502520|gb|NM_001739.1|NM_001739;gi|113426033|gb|XR_017430.1|XR_017430;gi|113426568|gb|XR_015478.1|XR_015478	Carbonic anhydrase 5A, mitochondrial precursor (EC 4.2.1.1) (Carbonic anhydrase VA) (Carbonate dehydratase VA) (CA-VA). [Source:Uniprot/SWISSPROT;Acc:P35218]	GO:0006730-one-carbon compound metabolic process	GO:0004089-carbonate dehydratase activity;GO:0008270-zinc ion binding;GO:0016829-lyase activity;GO:0046872-metal ion binding	GO:0005739-mitochondrion;GO:0005759-mitochondrial matrix	77.3501	106.122	71.7678	77.2739	71.7678	60.7138	0.845976	-0.241311
NP_694572.1	H200008331	ENSG00000174298	NP_694572.1	NM_153027	gi|23308540|gb|NM_153027.1|NM_153027	CDNA FLJ31659 fis, clone NT2RI2004398 (Hypothetical protein FLJ31659). [Source:Uniprot/SPTREMBL;Acc:Q96MZ4]	-	-	-	14.5028	49.9678	8.92049	21.12	8.92049	16.5939	1.8602	0.895457
SHCBP1	H200012451	ENSG00000171241	SHCBP1	NM_024745	gi|142376070|gb|NM_024745.3|NM_024745	SHC SH2 domain-binding protein 1. [Source:Uniprot/SWISSPROT;Acc:Q8NEM2]	-	GO:0005515-protein binding;GO:0042169-SH2 domain binding	-	144.479	132.768	138.897	103.92	138.897	81.65	0.587846	-0.766489
NP_619644.1	H200001307	ENSG00000170846	Q8WU25_HUMAN	NM_138699	gi|113415452|gb|XR_017848.1|XR_017848;gi|113415929|gb|XR_017952.1|XR_017952	-	-	-	-	386.881	383.588	381.298	354.74	381.298	278.718	0.730972	-0.452113
NP_597707.1	H200010421	ENSG00000168096	ANKS3	NM_133450	gi|142351583|gb|NM_133450.2|NM_133450	Ankyrin repeat and SAM domain-containing protein 3. [Source:Uniprot/SWISSPROT;Acc:Q6ZW76]	-	-	-	27.3643	62.6267	21.782	33.7789	21.782	26.54	1.21844	0.285033
NP_660317.1	H200002315	ENSG00000167920	TMEM99	NM_145274	gi|116268112|gb|NM_145274.2|NM_145274	Protein TMEM99 precursor. [Source:Uniprot/SWISSPROT;Acc:Q8N816]	-	-	-	225.561	279.831	219.979	250.983	219.979	197.197	0.896436	-0.157727
ZMYND19	H200012732	ENSG00000165724	ZMYND19	NM_138462	gi|37594445|gb|NM_138462.2|NM_138462	Zinc finger MYND domain-containing protein 19 (Melanin-concentrating hormone receptor 1-interacting zinc-finger protein) (MCH-R1- interacting zinc-finger protein). [Source:Uniprot/SWISSPROT;Acc:Q96E35]	-	GO:0008270-zinc ion binding;GO:0046872-metal ion binding	GO:0005737-cytoplasm;GO:0019717-synaptosome	1080.52	729.876	1074.93	701.029	1074.93	550.796	0.5124	-0.964657
C14orf171	H200012297	ENSG00000165548	TMEM63C	NM_020431	gi|55742804|gb|NM_020431.1|NM_020431	transmembrane protein 63C [Source:RefSeq_peptide;Acc:NP_065164]	-	-	GO:0016020-membrane;GO:0016021-integral to membrane	13.1692	42.958	7.58687	14.1102	7.58687	11.0863	1.46125	0.547201
SLC4A1AP	H200018200	ENSG00000163798	SLC4A1AP	NM_018158	gi|8922556|gb|NM_018158.1|NM_018158	Kanadaptin (Kidney anion exchanger adapter protein) (Solute carrier family 4 anion exchanger member 1 adapter protein) (Lung cancer oncogene 3 protein). [Source:Uniprot/SWISSPROT;Acc:Q9BWU0]	-	GO:0003725-double-stranded RNA binding	GO:0005622-intracellular;GO:0005634-nucleus	213.511	322.443	207.929	293.595	207.929	230.677	1.1094	0.149786
NP_653319.1	H200006505	ENSG00000163611	CCDC52	NM_144718	gi|40255074|gb|NM_144718.2|NM_144718	coiled-coil domain containing 52 [Source:RefSeq_peptide;Acc:NP_653319]	-	-	-	8.48724	29.5481	2.90489		2.90489
ZNF382	H200013280	ENSG00000161298	ZNF382	NM_032825	gi|55769569|gb|NM_032825.3|NM_032825	Zinc finger protein 382 (KRAB/Zinc finger suppressor protein 1) (KS1). [Source:Uniprot/SWISSPROT;Acc:Q96SR6]	GO:0006350-transcription;GO:0006355-regulation of transcription, DNA-dependent	GO:0003676-nucleic acid binding;GO:0003677-DNA binding;GO:0008270-zinc ion binding;GO:0046872-metal ion binding	GO:0005622-intracellular;GO:0005634-nucleus	11.9573	36.9715	6.37491	8.12362	6.37491	6.3827	1.00122	0.00176315
NP_631911.1	H200007500	ENSG00000160472	NP_631911.1	NM_139172	gi|21040262|gb|NM_139172.1|NM_139172	MDAC1 (MDAC1), mRNA [Source:RefSeq_dna;Acc:NM_139172]	-	-	-	17.6404	39.048	12.058	10.2001	12.058	8.0142	0.664636	-0.589364
FAM11A	H200002011	ENSG00000155984	FAM11A	NM_032508	gi|22296883|gb|NM_032508.1|NM_032508	Protein FAM11A. [Source:Uniprot/SWISSPROT;Acc:Q8NFB2]	-	-	GO:0016020-membrane;GO:0016021-integral to membrane	286.402	344.042	280.82	315.194	280.82	247.647	0.881871	-0.18136
C10orf65	H200012327	ENSG00000155252	C10orf65	NM_138413	gi|31543059|gb|NM_138413.2|NM_138413	Dihydrodipicolinate synthase-like, mitochondrial precursor (EC 4.-.-.-) (DHDPS-like protein). [Source:Uniprot/SWISSPROT;Acc:Q86XE5]	GO:0008152-metabolic process	GO:0016829-lyase activity	GO:0005739-mitochondrion	6.48609	32.1512
NP_079087.2	H200007784	ENSG00000149532	CPSF7_HUMAN	NM_024811	gi|24432015|gb|NM_024811.2|NM_024811	Cleavage and polyadenylation specificity factor 7 (Cleavage and polyadenylation specificity factor 59 kDa subunit) (CPSF 59 kDa subunit) (Pre-mRNA cleavage factor Im 59 kDa subunit). [Source:Uniprot/SWISSPROT;Acc:Q8N684]	GO:0006397-mRNA processing	GO:0000166-nucleotide binding;GO:0003723-RNA binding;GO:0005515-protein binding	GO:0005634-nucleus	187.691	386.111	182.108	357.263	182.108	280.7	1.54139	0.624235
NP_659418.1	H200020440	ENSG00000148950	IMMP1L	NM_144981	gi|21450678|gb|NM_144981.1|NM_144981;gi|113422962|gb|XR_015676.1|XR_015676;gi|113422450|gb|XR_015731.1|XR_015731	Mitochondrial inner membrane protease subunit 1 (EC 3.4.99.-) (IMP1- like protein). [Source:Uniprot/SWISSPROT;Acc:Q96LU5]	GO:0006508-proteolysis	GO:0008236-serine-type peptidase activity	GO:0005739-mitochondrion;GO:0016020-membrane	205.135	188.819	199.553	159.971	199.553	125.689	0.629852	-0.666916
NICN1	H200014478	ENSG00000145029	NICN1	NM_032316	gi|91992150|gb|NM_032316.3|NM_032316	Nicolin-1 (Tubulin polyglutamylase complex subunit 5) (PGs5) (NPCEDRG). [Source:Uniprot/SWISSPROT;Acc:Q9BSH3]	-	-	GO:0005634-nucleus;GO:0005856-cytoskeleton;GO:0005874-microtubule	123.735	144.457	118.153	115.61	118.153	90.8341	0.768786	-0.379346
BMPR1A	opHsV0400000085	ENSG00000107779	BMPR1A	NM_004329	gi|41349436|gb|NM_004329.2|NM_004329;gi|113417676|gb|XR_017181.1|XR_017181;gi|113418203|gb|XR_019332.1|XR_019332	Bone morphogenetic protein receptor type IA precursor (EC 2.7.11.30) (Serine/threonine-protein kinase receptor R5) (SKR5) (Activin receptor-like kinase 3) (ALK-3) (CD292 antigen). [Source:Uniprot/SWISSPROT;Acc:P36894]	GO:0001880-Mullerian duct regression;GO:0006468-protein amino acid phosphorylation;GO:0007179-transforming growth factor beta receptor signaling pathway;GO:0007398-ectoderm development;GO:0007507-heart development;GO:0009950-dorsal/ventral axis specification;GO:0009952-anterior/posterior pattern formation;GO:0030154-cell differentiation;GO:0030324-lung development;GO:0035137-hindlimb morphogenesi…	GO:0000166-nucleotide binding;GO:0000287-magnesium ion binding;GO:0004872-receptor activity;GO:0005024-transforming growth factor beta receptor activity;GO:0005524-ATP binding;GO:0016740-transferase activity;GO:0030145-manganese ion binding;GO:0046332-SMAD binding	GO:0016020-membrane;GO:0016021-integral to membrane	11.1805	36.7447	5.59818	7.89682	5.59818	6.20451	1.10831	0.148358
SLC39A14	H300019011	ENSG00000104635	SLC39A14	NM_015359	gi|142373806|gb|NM_015359.2|NM_015359	solute carrier family 39 (zinc transporter), member 14 [Source:RefSeq_peptide;Acc:NP_056174]	-	-	-	30.993	65.1259	25.4107	36.278	25.4107	28.5035	1.12171	0.165704
NP_060633.1	H300001931	ENSG00000104129	DNAJC17	NM_018163	gi|8922562|gb|NM_018163.1|NM_018163	DnaJ homolog subfamily C member 17. [Source:Uniprot/SWISSPROT;Acc:Q9NVM6]	GO:0006457-protein folding	GO:0003723-RNA binding;GO:0031072-heat shock protein binding;GO:0051082-unfolded protein binding	-	252.638	214.095	247.056	185.247	247.056	145.548	0.589131	-0.763339
HMG2L1	H300018636	ENSG00000100281	HMG2L1	NM_005487;NM_001003681;NM_014250	gi|51173872|gb|NM_001003681.1|NM_001003681;gi|51173869|gb|NM_005487.3|NM_005487;gi|51173870|gb|NM_014250.1|NM_014250	High mobility group protein 2-like 1 (Protein HMGBCG). [Source:Uniprot/SWISSPROT;Acc:Q9UGU5]	GO:0006355-regulation of transcription, DNA-dependent;GO:0008333-endosome to lysosome transport	GO:0003677-DNA binding;GO:0005509-calcium ion binding	GO:0000785-chromatin;GO:0005634-nucleus	280.375	509.125	274.793	480.277	274.793	377.352	1.37322	0.457565
ADRBK2	H300018631	ENSG00000100077	ADRBK2	NM_005160	gi|6138972|gb|NM_005160.2|NM_005160	Beta-adrenergic receptor kinase 2 (EC 2.7.11.15) (Beta-ARK-2) (G- protein-coupled receptor kinase 3). [Source:Uniprot/SWISSPROT;Acc:P35626]	GO:0006468-protein amino acid phosphorylation;GO:0007165-signal transduction	GO:0000166-nucleotide binding;GO:0004703-G-protein coupled receptor kinase activity;GO:0004871-signal transducer activity;GO:0005524-ATP binding;GO:0016740-transferase activity	-	21.0119	50.0321	15.4296	21.1843	15.4296	16.6444	1.07873	0.109339
BZW1	H300012388	ENSG00000082153	BZW1	XM_045290	gi|113414196|gb|XM_001126385.1|XM_001126385;gi|113415186|gb|XM_938633.2|XM_938633;gi|113414620|gb|XM_045290.6|XM_045290;gi|113414728|gb|XR_017648.1|XR_017648;gi|113415325|gb|XR_019514.1|XR_019514	Basic leucine zipper and W2 domain-containing protein 1 (Protein Orf). [Source:Uniprot/SWISSPROT;Acc:Q7L1Q6]	GO:0006350-transcription;GO:0006355-regulation of transcription, DNA-dependent;GO:0006446-regulation of translational initiation	GO:0003743-translation initiation factor activity	GO:0005737-cytoplasm	1393	4235.37	1387.42	4206.52	1387.42	3305.05	2.38215	1.25226	*
RABL2B	H300022182	ENSG00000079974;ENSG00000144134	RABL2B	NM_007082;NM_013412;NM_007081;NM_001003789	gi|7549816|gb|NM_013412.1|NM_013412;gi|7549818|gb|NM_007082.2|NM_007082;gi|51317347|gb|NM_007081.2|NM_007081;gi|51317348|gb|NM_001003789.1|NM_001003789	Rab-like protein 2B. [Source:Uniprot/SWISSPROT;Acc:Q9UNT1]	GO:0007264-small GTPase mediated signal transduction	GO:0000166-nucleotide binding;GO:0003924-GTPase activity;GO:0005525-GTP binding	-	47.6092	66.2509	42.0268	37.4031	42.0268	29.3875	0.699255	-0.516109
PKN2	H300018923	ENSG00000065243	PKN2	NM_006256	gi|106507281|gb|NM_006256.2|NM_006256	Serine/threonine-protein kinase N2 (EC 2.7.11.13) (Protein kinase C- like 2) (Protein-kinase C-related kinase 2). [Source:Uniprot/SWISSPROT;Acc:Q16513]	GO:0006468-protein amino acid phosphorylation;GO:0007165-signal transduction	GO:0000166-nucleotide binding;GO:0004674-protein serine/threonine kinase activity;GO:0005524-ATP binding;GO:0016740-transferase activity	GO:0005622-intracellular	21.9027	48.116	16.3204	19.2682	16.3204	15.1389	0.927609	-0.108412
ATP11B	H300000837	ENSG00000058063	ATP11B	XM_087254	gi|62632749|gb|NM_014616.1|NM_014616	Probable phospholipid-transporting ATPase IF (EC 3.6.3.1) (ATPase class I type 11B) (ATPase IR). [Source:Uniprot/SWISSPROT;Acc:Q9Y2G3]	GO:0006810-transport;GO:0006811-ion transport;GO:0008152-metabolic process;GO:0015914-phospholipid transport;GO:0015917-aminophospholipid transport	GO:0000166-nucleotide binding;GO:0000287-magnesium ion binding;GO:0004012-phospholipid-translocating ATPase activity;GO:0005524-ATP binding;GO:0015075-ion transporter activity;GO:0015662-ATPase activity, coupled to transmembrane movement of ions, phosphorylative mechanism;GO:0016787-hydrolase activity	GO:0005637-nuclear inner membrane;GO:0016020-membrane;GO:0016021-integral to membrane	8.54864	36.8771	2.96629	8.02929	2.96629	6.30859	2.12676	1.08866	*
RNZ2_HUMAN	H300018375	ENSG00000006744	ELAC2	NM_018127	gi|145553958|gb|NM_018127.5|NM_018127	Zinc phosphodiesterase ELAC protein 2 (EC 3.1.26.11) (Ribonuclease Z 2) (RNase Z 2) (tRNase Z 2) (tRNA 3 endonuclease 2) (ElaC homolog protein 2) (Heredity prostate cancer protein 2). [Source:Uniprot/SWISSPROT;Acc:Q9BQ52]	-	-	-	181.256	150.913	175.673	122.065	175.673	95.9064	0.545936	-0.873197
NP_835223.1	H300003935	ENSG00000001460	C1orf201	NM_178122	gi|141801157|gb|NM_178122.3|NM_178122	C1orf201 protein (Fragment). [Source:Uniprot/SPTREMBL;Acc:Q8WVQ3]	-	-	-	11.3893	34.9865	5.807	6.13866	5.807	4.82313	0.830572	-0.267824
Q9BSP3_HUMAN	H200016714	-	-	-	-	-	-	-	-	33.6105	68.5969	28.0281	39.7491	28.0281	31.2307	1.11426	0.156091
KIAA1618	H200018846	ENSG00000180843	KIAA1618	-	gi|113427610|gb|XM_941239.2|XM_941239	Protein ALO17 (ALK lymphoma oligomerization partner on chromosome 17). [Source:Uniprot/SWISSPROT;Acc:Q9HCF4]	-	GO:0016491-oxidoreductase activity;GO:0046914-transition metal ion binding	-	54.0673	87.2123	48.485	58.3644	48.485	45.8567	0.945793	-0.080404
Q9C0I4_HUMAN	H200005650	ENSG00000144229	THSD7B	-	gi|113414063|gb|XM_937523.2|XM_937523;gi|122937256|gb|NM_001080427.1|NM_001080427	Thrombospondin type-1 domain-containing protein 7B precursor. [Source:Uniprot/SWISSPROT;Acc:Q9C0I4]	-	-	GO:0016020-membrane;GO:0016021-integral to membrane	11.5886	42.314	6.00622	13.4661	6.00622	10.5803	1.76156	0.816851
NP_078841.2	H200002348	ENSG00000135083	CCNJL	-	gi|94680984|gb|NM_024565.5|NM_024565	cyclin J-like [Source:RefSeq_peptide;Acc:NP_078841]	GO:0000074-regulation of progression through cell cycle	-	-	35.3776	131.743	29.7953	102.895	29.7953	80.8441	2.71332	1.44006	*
SCRIB	H200015685	ENSG00000180900	SCRIB	NM_182706;NM_015356	gi|115527064|gb|NM_182706.3|NM_182706;gi|115527071|gb|NM_015356.3|NM_015356	Protein LAP4 (Protein scribble homolog) (hScrib). [Source:Uniprot/SWISSPROT;Acc:Q14160]	-	GO:0005515-protein binding	GO:0016020-membrane	788.689	584.477	783.106	555.629	783.106	436.556	0.557467	-0.843041
IQCB1	H200007819	ENSG00000173226	IQCB1	NM_014642	gi|66571306|gb|NM_001023570.1|NM_001023570;gi|66571279|gb|NM_001023571.1|NM_001023571	IQ calmodulin-binding motif-containing protein 1 (Nephrocystin-5). [Source:Uniprot/SWISSPROT;Acc:Q15051]	-	-	-	214.15	337.628	208.568	308.781	208.568	242.608	1.16321	0.21811
TARSL1	H200009431	ENSG00000143374	TARSL1	NM_025150	gi|39725684|gb|NM_025150.3|NM_025150	Threonyl-tRNA synthetase, mitochondrial precursor (EC 6.1.1.3) (Threonine--tRNA ligase) (ThrRS) (Threonyl-tRNA synthetase-like 1). [Source:Uniprot/SWISSPROT;Acc:Q9BW92]	GO:0006435-threonyl-tRNA aminoacylation	GO:0000166-nucleotide binding;GO:0004829-threonine-tRNA ligase activity;GO:0005524-ATP binding;GO:0016874-ligase activity	GO:0005739-mitochondrion	201.106	174.2	195.523	145.352	195.523	114.203	0.584088	-0.775744
PLCZ1	H200010812	ENSG00000139151	PLCZ1	NM_033123	gi|25188200|gb|NM_033123.2|NM_033123	phospholipase C, zeta 1 [Source:RefSeq_peptide;Acc:NP_149114]	GO:0006629-lipid metabolic process;GO:0007242-intracellular signaling cascade	GO:0004435-phosphoinositide phospholipase C activity;GO:0005509-calcium ion binding	-	5.97987	31.0165
Q96D43_HUMAN	H200017510	ENSG00000105341	NP_060505.1	NM_018035	gi|8922302|gb|NM_018035.1|NM_018035	CDNA FLJ10241 fis, clone HEMBB1000623. [Source:Uniprot/SPTREMBL;Acc:Q9NW81]	-	-	-	373.799	330.013	368.216	301.165	368.216	236.625	0.642624	-0.637953
C6orf25	H200015962	ENSG00000096148;ENSG00000206396;ENSG00000204420	G6B_HUMAN	NM_138276;NM_138275;NM_138273;NM_138272;NM_138277;NM_025260;NM_138274	gi|19913380|gb|NM_138275.1|NM_138275;gi|19913374|gb|NM_138272.1|NM_138272;gi|19913384|gb|NM_138277.1|NM_138277;gi|19913378|gb|NM_138274.1|NM_138274;gi|19913372|gb|NM_025260.2|NM_025260;gi|19913376|gb|NM_138273.1|NM_138273	G6b protein precursor. [Source:Uniprot/SWISSPROT;Acc:O95866]	-	GO:0004872-receptor activity	GO:0005783-endoplasmic reticulum;GO:0005886-plasma membrane;GO:0016021-integral to membrane	39.6779	64.4287	34.0955	35.5808	34.0955	27.9557	0.819924	-0.286439
SUHW2	H200004651	ENSG00000198477	SUHW2	NM_080764	gi|38202248|gb|NM_080764.2|NM_080764	Suppressor of hairy wing homolog 2 (5'OY11.1) (Zinc finger protein 632). [Source:Uniprot/SWISSPROT;Acc:Q86YH2]	GO:0006350-transcription;GO:0006355-regulation of transcription, DNA-dependent	GO:0003677-DNA binding;GO:0008270-zinc ion binding;GO:0046872-metal ion binding	GO:0005622-intracellular;GO:0005634-nucleus	9.98158	34.627	4.39924	5.77917	4.39924	4.54067	1.03215	0.0456521
Q96N05_HUMAN	H200015421	ENSG00000198219	Q96N05_HUMAN	-	-	CDNA FLJ31609 fis, clone NT2RI2002852. [Source:Uniprot/SPTREMBL;Acc:Q96N05]	-	-	-	11.0557	35.1362	5.47338	6.28833	5.47338	4.94072	0.902682	-0.14771
Q7Z4E7_HUMAN	H300011711	ENSG00000149262	INTS4	NM_033547	gi|50086623|gb|NM_033547.3|NM_033547	Integrator complex subunit 4 (Int4). [Source:Uniprot/SWISSPROT;Acc:Q96HW7]	GO:0016180-snRNA processing	GO:0005515-protein binding	GO:0005634-nucleus;GO:0032039-integrator complex	323.631	268.254	318.049	239.406	318.049	188.1	0.59142	-0.757746
XP_208072.3	H300000067	ENSG00000148713;ENSG00000142541;ENSG00000148760;ENSG00000177350;ENSG00000184127;ENSG00000136149;ENSG00000173321	-	XM_208072	gi|113421692|gb|XM_001128053.1|XM_001128053;gi|113422111|gb|XM_939484.2|XM_939484;gi|113423671|gb|XM_001129044.1|XM_001129044;gi|14591905|gb|NM_012423.2|NM_012423;gi|113423271|gb|XM_370681.4|XM_370681;gi|113423651|gb|XR_015367.1|XR_015367;gi|113423304|gb|XR_016947.1|XR_016947;gi|113424072|gb|XR_017917.1|XR_017917;gi|113424071|gb|XR_017918.1|XR_017918;gi|113424398|gb|XM_942891.2|XM_942891;gi|11342…	-	GO:0006412-translation	GO:0003735-structural constituent of ribosome	GO:0005622-intracellular;GO:0015934-large ribosomal subunit	40104	26411.7	40098.4	26382.9	40098.4	20728.9	0.516951	-0.9519
KAAG1	H300009040	ENSG00000146049	KAAG1	NM_181337	gi|31560860|gb|NM_181337.2|NM_181337	kidney associated antigen 1 [Source:RefSeq_peptide;Acc:NP_851854]	GO:0006955-immune response	-	GO:0005575-cellular_component	43.507	74.8695	37.9246	46.0217	37.9246	36.1591	0.953445	-0.0687777
TNFAIP8	opHsV0400000416	ENSG00000145779	TNFAIP8	NM_014350	gi|117676364|gb|NM_014350.2|NM_014350;gi|117676369|gb|NM_001077654.1|NM_001077654	tumor necrosis factor, alpha-induced protein 8 isoform b [Source:RefSeq_peptide;Acc:NP_001071122]	GO:0006916-anti-apoptosis	-	-	284.189	1508.58	278.606	1479.74	278.606	1162.62	4.173	2.06109	**
XP_371313.2	H300006482	ENSG00000143520	NP_001014364.1	XM_371313	gi|113412359|gb|XM_001127446.1|XM_001127446;gi|62122916|gb|NM_001014342.1|NM_001014342	filaggrin 2 [Source:RefSeq_peptide;Acc:NP_001014364]	-	GO:0005509-calcium ion binding	-	9.31435	38.7159	3.732	9.8681	3.732	7.75333	2.07753	1.05487	*
MGST3	H300014466	ENSG00000143198	MGST3	NM_004528	gi|22035640|gb|NM_004528.2|NM_004528	Microsomal glutathione S-transferase 3 (EC 2.5.1.18) (Microsomal GST- 3) (Microsomal GST-III). [Source:Uniprot/SWISSPROT;Acc:O14880]	GO:0006629-lipid metabolic process;GO:0007165-signal transduction	GO:0004364-glutathione transferase activity;GO:0004601-peroxidase activity;GO:0016740-transferase activity	GO:0005624-membrane fraction;GO:0005783-endoplasmic reticulum;GO:0005792-microsome;GO:0016020-membrane;GO:0016021-integral to membrane	2524.03	3562.43	2518.45	3533.58	2518.45	2776.32	1.10239	0.140641
Q8TBB7_HUMAN	H300017776	-	-	-	-	-	-	-	-	15.1709	41.6678	9.58859	12.82	9.58859	10.0726	1.05048	0.0710455
-	opHsV0400007253	ENSG00000196682;ENSG00000135486;ENSG00000205412;ENSG00000206228;ENSG00000187999;ENSG00000197029;ENSG00000139675	HNRPA1	XM_370982;NM_031157;XM_495955;NM_002136;XM_208200	gi|115529279|gb|NR_002944.2|NR_002944;gi|58761495|gb|NM_001011724.1|NM_001011724;gi|83641894|gb|NM_031157.2|NM_031157;gi|83641893|gb|NM_002136.2|NM_002136;gi|58761497|gb|NM_001011725.1|NM_001011725;gi|113413408|gb|XR_015958.1|XR_015958;gi|113414232|gb|XR_015514.1|XR_015514;gi|113414193|gb|XM_936790.2|XM_936790;gi|113414139|gb|XR_019417.1|XR_019417;gi|113414428|gb|XR_015895.1|XR_015895;gi|11341337…	Heterogeneous nuclear ribonucleoprotein A1 (Helix-destabilizing protein) (Single-strand RNA-binding protein) (hnRNP core protein A1). [Source:Uniprot/SWISSPROT;Acc:P09651]	-	-	-	9120.79	12426.6	9115.21	12397.7	9115.21	9740.86	1.06864	0.0957738
NOV	opHsV0400006088	ENSG00000136999	NOV	NM_002514	gi|19923725|gb|NM_002514.2|NM_002514	Protein NOV homolog precursor (NovH) (Nephroblastoma overexpressed gene protein homolog). [Source:Uniprot/SWISSPROT;Acc:P48745]	GO:0001558-regulation of cell growth	GO:0005520-insulin-like growth factor binding;GO:0008083-growth factor activity	GO:0005576-extracellular region	12.8964	41.9456	7.31408	13.0977	7.31408	10.2908	1.40699	0.492613
Q9P135_HUMAN	H300007352	ENSG00000136766	Q9P135_HUMAN	-	-	-	-	-	-	11.6494	35.0834	6.06705	6.2356	6.06705	4.89929	0.807525	-0.308422
ELP3	H300016850	ENSG00000134014	ELP3	NM_018091	gi|142349152|gb|NM_018091.4|NM_018091	elongation protein 3 homolog [Source:RefSeq_peptide;Acc:NP_060561]	GO:0008152-metabolic process;GO:0015992-proton transport	GO:0003824-catalytic activity;GO:0005506-iron ion binding;GO:0008080-N-acetyltransferase activity;GO:0015078-hydrogen ion transporter activity;GO:0016740-transferase activity;GO:0046872-metal ion binding;GO:0051536-iron-sulfur cluster binding	GO:0005737-cytoplasm	457.58	471.622	451.998	442.774	451.998	347.886	0.769663	-0.377702
Q06976_HUMAN	H300002511	ENSG00000133375;ENSG00000088256;ENSG00000156052	Q06976_HUMAN	-	gi|113419104|gb|XR_018375.1|XR_018375;gi|113418568|gb|XR_016257.1|XR_016257;gi|113419577|gb|XR_018007.1|XR_018007;gi|115511048|gb|NM_002067.2|NM_002067;gi|40254461|gb|NM_002072.2|NM_002072	GTP binding protein (Fragment). [Source:Uniprot/SPTREMBL;Acc:Q06976]	-	-	-	123.094	143.34	117.511	114.492	117.511	89.9563	0.765511	-0.385505
STK33	H300013187	ENSG00000130413	STK33	NM_030906	gi|44890053|gb|NM_030906.2|NM_030906	Serine/threonine-protein kinase 33 (EC 2.7.11.1). [Source:Uniprot/SWISSPROT;Acc:Q9BYT3]	GO:0006468-protein amino acid phosphorylation	GO:0000166-nucleotide binding;GO:0004674-protein serine/threonine kinase activity;GO:0005524-ATP binding;GO:0016740-transferase activity	-	11.5631	36.1728	5.98075	7.32494	5.98075	5.75518	0.962284	-0.0554651
MOSPD2	H300019240	ENSG00000130150	MOSPD2	NM_152581	gi|141801490|gb|NM_152581.2|NM_152581	Motile sperm domain-containing protein 2. [Source:Uniprot/SWISSPROT;Acc:Q8NHP6]	-	GO:0005198-structural molecule activity	GO:0016020-membrane;GO:0016021-integral to membrane	36.4045	104.931	30.8222	76.0833	30.8222	59.7784	1.93946	0.955655
Q5SWJ0_HUMAN	opHsV0400000175	-	-	-	-	-	-	-	-	7.44874	33.7932	1.86639	4.94541	1.86639	3.88559	2.08187	1.05788	*
C20orf187	H300008330	ENSG00000125899	C20orf187	-	gi|113428821|gb|XM_001131465.1|XM_001131465;gi|113428939|gb|XM_001133128.1|XM_001133128	OTTHUMP00000030283. [Source:Uniprot/SPTREMBL;Acc:Q9UGB4]	-	-	-	7.7337	30.3283	2.15135		2.15135
OR2S2	H300010120	ENSG00000122718	OR2S2	NM_019897	gi|10092668|gb|NM_019897.1|NM_019897	Olfactory receptor 2S2 (Olfactory receptor OR9-3). [Source:Uniprot/SWISSPROT;Acc:Q9NQN1]	GO:0007165-signal transduction;GO:0007186-G-protein coupled receptor protein signaling pathway;GO:0007608-sensory perception of smell;GO:0050896-response to stimulus	GO:0004872-receptor activity;GO:0004984-olfactory receptor activity	GO:0016020-membrane;GO:0016021-integral to membrane	17.1333	43.8693	11.5509	15.0215	11.5509	11.8023	1.02176	0.0310576
PQLC1	H300019659	ENSG00000122490	PQLC1	NM_025078	gi|34222340|gb|NM_025078.3|NM_025078	PQ loop repeat containing 1 [Source:RefSeq_peptide;Acc:NP_079354]	-	-	-	173.168	162.005	167.586	133.157	167.586	104.621	0.624283	-0.679728
XP_371829.2	H300009571	ENSG00000118479	Q9H557_HUMAN	XM_371829	gi|113417560|gb|XM_001126253.1|XM_001126253;gi|113418116|gb|XM_001126128.1|XM_001126128	Novel EGF-like domain containing protein (Fragment). [Source:Uniprot/SPTREMBL;Acc:Q9H557]	-	-	-	6.63408	34.4795	1.05174	5.63166	1.05174	4.42478	4.20712	2.07283	**
MUC5B	H300017422	ENSG00000117983	MUC5AC	XM_039877	gi|113422726|gb|XM_001129427.1|XM_001129427;gi|113422231|gb|XM_001126093.1|XM_001126093	Mucin-5B precursor (Mucin-5 subtype B, tracheobronchial) (High molecular weight salivary mucin MG1) (Sublingual gland mucin). [Source:Uniprot/SWISSPROT;Acc:Q9HC84]	GO:0007155-cell adhesion;GO:0008150-biological_process	GO:0005201-extracellular matrix structural constituent;GO:0005515-protein binding	GO:0005576-extracellular region	86.1833	107.579	80.6009	78.7314	80.6009	61.859	0.767473	-0.381812
NNT	opHsV0400006786	ENSG00000112992	NNT	NM_012343;NM_182977	gi|122939154|gb|NM_012343.3|NM_012343;gi|122939152|gb|NM_182977.2|NM_182977	NAD(P) transhydrogenase, mitochondrial precursor (EC 1.6.1.2) (Pyridine nucleotide transhydrogenase) (Nicotinamide nucleotide transhydrogenase). [Source:Uniprot/SWISSPROT;Acc:Q13423]	GO:0006099-tricarboxylic acid cycle;GO:0006118-electron transport;GO:0015992-proton transport	GO:0003957-NAD(P)+ transhydrogenase (B-specific) activity;GO:0008750-NAD(P)+ transhydrogenase (AB-specific) activity;GO:0016491-oxidoreductase activity;GO:0050661-NADP binding;GO:0051287-NAD binding	GO:0005739-mitochondrion;GO:0005746-mitochondrial electron transport chain;GO:0016020-membrane;GO:0016021-integral to membrane	104.617	247.094	99.0351	218.246	99.0351	171.475	1.73146	0.791987
OR5U1	H300002453	ENSG00000112459;ENSG00000204695	OR5U1_HUMAN	NM_030946	gi|53850573|gb|NM_030946.1|NM_030946	Olfactory receptor 5U1 (Olfactory receptor OR6-25) (Hs6M1-28). [Source:Uniprot/SWISSPROT;Acc:Q9UGF5]	GO:0007165-signal transduction;GO:0007186-G-protein coupled receptor protein signaling pathway;GO:0007608-sensory perception of smell;GO:0050896-response to stimulus	GO:0004872-receptor activity;GO:0004984-olfactory receptor activity	GO:0016020-membrane;GO:0016021-integral to membrane	6.9926	32.9399	1.41026	4.09201	1.41026	3.21508	2.27978	1.18889	*
NP_660344.1	H300001507	ENSG00000108442	FAM18B2	NM_145301	gi|21945057|gb|NM_145301.1|NM_145301	Protein FAM18B2. [Source:Uniprot/SWISSPROT;Acc:Q96ET8]	-	-	GO:0016021-integral to membrane	17.7168	48.5116	12.1345	19.6638	12.1345	15.4498	1.27321	0.348473
ZNF440	opHsV0400006410	ENSG00000171295;ENSG00000104205;ENSG00000198429	ZNF440	NM_021915	gi|50512285|gb|NM_021915.1|NM_021915;gi|75813625|gb|NM_001033578.1|NM_001033578;gi|25168266|gb|NM_170709.1|NM_170709;gi|25168264|gb|NM_013257.3|NM_013257	Zinc finger protein 440. [Source:Uniprot/SWISSPROT;Acc:Q8IYI8]	GO:0006350-transcription;GO:0006355-regulation of transcription, DNA-dependent	GO:0003676-nucleic acid binding;GO:0003700-transcription factor activity;GO:0008270-zinc ion binding;GO:0046872-metal ion binding	GO:0005622-intracellular;GO:0005634-nucleus	16601	20000.5	16595.4	19971.7	16595.4	15691.7	0.945543	-0.0807854
-	H300015785	-	-	-	-	-	-	-	-	58.6995	95.4082	53.1171	66.5603	53.1171	52.2962	0.984545	-0.0224705
XP_496078.1	H300020128	ENSG00000140365	COMMD4	NM_017828;XM_496078	gi|88703049|gb|NM_017828.3|NM_017828;gi|113425725|gb|XM_937050.2|XM_937050;gi|113425329|gb|XM_496078.3|XM_496078;gi|113431240|gb|XM_001132452.1|XM_001132452;gi|113425313|gb|XM_496074.3|XM_496074;gi|113425309|gb|XM_929612.2|XM_929612	COMM domain-containing protein 4. [Source:Uniprot/SWISSPROT;Acc:Q9H0A8]	-	-	GO:0005737-cytoplasm	524.338	440.036	518.756	411.188	518.756	323.069	0.622776	-0.683214
NP_653276.1	H300003079	ENSG00000169181	GSG1L	NM_144675	gi|21389570|gb|NM_144675.1|NM_144675	GSG1-like [Source:RefSeq_peptide;Acc:NP_653276]	-	-	-	23.8781	46.7931	18.2958	17.9453	18.2958	14.0995	0.770645	-0.375861
Q6P168_HUMAN	opHsV0400003696	ENSG00000205276;ENSG00000197494;ENSG00000205270;ENSG00000186702;ENSG00000182857	Q6P168_HUMAN	XM_375275;NM_203426;NM_025084	gi|113425473|gb|XR_015455.1|XR_015455;gi|13443001|gb|NM_025084.1|NM_025084;gi|113425417|gb|XR_016264.1|XR_016264;gi|113425376|gb|XM_001126328.1|XM_001126328;gi|113425367|gb|XM_001125942.1|XM_001125942;gi|113425359|gb|XM_001125719.1|XM_001125719	-	-	-	-	42.3946	71.4469	36.8123	42.599	36.8123	33.4699	0.909205	-0.137323
Q96RY9_HUMAN	H300001474	ENSG00000167955	Q96RY9_HUMAN	-	-	-	-	-	-	18.3455	47.0933	12.7632	18.2455	12.7632	14.3354	1.12318	0.167592
OR8J3	H300007016	ENSG00000167822;ENSG00000172487	OR8J3	NM_001004064	gi|51854212|gb|NM_001004064.1|NM_001004064;gi|52353297|gb|NM_001005205.1|NM_001005205	Olfactory receptor 8J3. [Source:Uniprot/SWISSPROT;Acc:Q8NGG0]	GO:0007165-signal transduction;GO:0007186-G-protein coupled receptor protein signaling pathway;GO:0007608-sensory perception of smell;GO:0050896-response to stimulus	GO:0004872-receptor activity;GO:0004984-olfactory receptor activity	GO:0016020-membrane;GO:0016021-integral to membrane	6.07891	30.4468
Q96HF5_HUMAN	opHsV0400000692	ENSG00000166770	Q96HF5_HUMAN	XM_378178	-	MGC9913 protein. [Source:Uniprot/SPTREMBL;Acc:Q96HF5]	-	-	-	7.4131	30.1963	1.83075		1.83075
Q8N605_HUMAN	H300013343	ENSG00000166575	TMEM135	NM_022918	gi|31377710|gb|NM_022918.2|NM_022918	transmembrane protein 135 (TMEM135), mRNA [Source:RefSeq_dna;Acc:NM_022918]	-	-	GO:0016021-integral to membrane	50.8061	64.1429	45.2238	35.295	45.2238	27.7312	0.6132	-0.705572
KBTB6_HUMAN	opHsV0400000657	ENSG00000165572	KBTBD6	NM_152903	gi|58761533|gb|NM_152903.4|NM_152903	Kelch repeat and BTB domain-containing protein 6. [Source:Uniprot/SWISSPROT;Acc:Q86V97]	GO:0008150-biological_process	GO:0003674-molecular_function;GO:0005515-protein binding	GO:0005575-cellular_component	40.3211	63.0505	34.7387	34.2026	34.7387	26.8729	0.773572	-0.370393
-	H300009063	-	-	-	-	-	-	-	-	26.5587	38.978	20.9763	10.1302	20.9763	7.95926	0.37944	-1.39805		*
C6orf195	H300007610	ENSG00000164385	C6orf195	-	gi|22749154|gb|NM_152554.1|NM_152554	Uncharacterized protein C6orf195. [Source:Uniprot/SWISSPROT;Acc:Q96MT4]	-	-	-	51.2628	68.364	45.6805	39.5162	45.6805	31.0477	0.679672	-0.55709
C5orf12	opHsV0400001855	ENSG00000164300	SERINC5	NM_178276	gi|142378668|gb|NM_178276.3|NM_178276	developmentally regulated protein TPO1 [Source:RefSeq_peptide;Acc:NP_840060]	GO:0006658-phosphatidylserine metabolic process;GO:0051347-positive regulation of transferase activity	-	GO:0016020-membrane	15.9474	43.7393	10.365	14.8914	10.365	11.7001	1.12881	0.174801
SMARCAD1	H300020845	ENSG00000163104	SMARCAD1	NM_020159	gi|141802206|gb|NM_020159.2|NM_020159	SWI/SNF-related matrix-associated actin-dependent regulator of chromatin subfamily A containing DEAD/H box 1 (EC 3.6.1.-) (ATP- dependent helicase 1) (hHEL1). [Source:Uniprot/SWISSPROT;Acc:Q9H4L7]	GO:0000018-regulation of DNA recombination;GO:0009117-nucleotide metabolic process;GO:0016568-chromatin modification;GO:0045941-positive regulation of transcription;GO:0051260-protein homooligomerization	GO:0000166-nucleotide binding;GO:0003677-DNA binding;GO:0004386-helicase activity;GO:0005515-protein binding;GO:0005524-ATP binding;GO:0016787-hydrolase activity	GO:0005634-nucleus;GO:0016363-nuclear matrix	59.8642	130.398	54.2819	101.55	54.2819	79.7877	1.46988	0.555696
NP_872432.1	H300007818	ENSG00000163009	C2orf48	NM_182626	gi|32699061|gb|NM_182626.1|NM_182626	Uncharacterized protein C2orf48. [Source:Uniprot/SWISSPROT;Acc:Q96LS8]	-	-	-	48.9049	81.6112	43.3225	52.7633	43.3225	41.456	0.956915	-0.0635378
NP_689825.2	H300010115	ENSG00000161180	CCDC116	NM_152612	gi|29501808|gb|NM_152612.2|NM_152612	Coiled-coil domain-containing protein 116. [Source:Uniprot/SWISSPROT;Acc:Q8IYX3]	-	-	-	24.2242	61.3668	18.6418	32.519	18.6418	25.55	1.37058	0.454782
-	H300007124	-	-	XM_374202;XM_374713;XM_496847;XM_499253	gi|113418440|gb|XM_928774.2|XM_928774;gi|113418435|gb|XM_496847.3|XM_496847;gi|113419441|gb|XM_935668.2|XM_935668;gi|113419436|gb|XM_935666.2|XM_935666	-	GO:0006355-regulation of transcription, DNA-dependent	GO:0003676-nucleic acid binding;GO:0008270-zinc ion binding	GO:0005622-intracellular	21.1359	43.0218	15.5535	14.174	15.5535	11.1365	0.716009	-0.48195
DNAH3	H300021968	ENSG00000158486	DNAH3	NM_017539	gi|24308168|gb|NM_017539.1|NM_017539	dynein, axonemal, heavy polypeptide 3 [Source:RefSeq_peptide;Acc:NP_060009]	GO:0001539-ciliary or flagellar motility	GO:0003777-microtubule motor activity	GO:0005858-axonemal dynein complex	11.5014	35.8344	5.91906	6.98661	5.91906	5.48935	0.927403	-0.108732
Q8NBW8_HUMAN	H300012771	ENSG00000177685	EFCAB4A	NM_173584	gi|57527761|gb|NM_173584.2|NM_173584	EF-hand calcium binding domain 4A [Source:RefSeq_peptide;Acc:NP_775855]	GO:0008152-metabolic process	GO:0005509-calcium ion binding;GO:0016491-oxidoreductase activity	-	309.46	391.343	303.877	362.495	303.877	284.811	0.937257	-0.0934828
Q8N200_HUMAN	opHsV0400000505	ENSG00000170160;ENSG00000154874	Q6ZU57_HUMAN	XM_113947;NM_182568	-	CDNA FLJ43983 fis, clone TESTI4018881. [Source:Uniprot/SPTREMBL;Acc:Q6ZU57]	-	-	-	7.41253	32.2039	1.83018	3.35605	1.83018	2.63684	1.44075	0.526821
XP_059384.5	H300002519	ENSG00000154479	Q6PJF6_HUMAN	XM_059384	gi|113414128|gb|XM_939043.2|XM_939043;gi|113413326|gb|XM_926895.2|XM_926895	-	-	-	-	11.2651	33.6974	5.68276	4.84954	5.68276	3.81027	0.670496	-0.576699
-	H300000678	ENSG00000151812	SLC35F4	XM_292260	gi|122937310|gb|NM_001080455.1|NM_001080455;gi|113424889|gb|XM_936857.2|XM_936857	solute carrier family 35, member F4 [Source:RefSeq_peptide;Acc:NP_001073924]	-	-	GO:0016020-membrane	26.3348	58.706	20.7525	29.8582	20.7525	23.4595	1.13044	0.176888
SALL3	H300006575	ENSG00000151514	SALL3	NM_171999	gi|25188194|gb|NM_171999.1|NM_171999	Sal-like protein 3 (Zinc finger protein SALL3) (hSALL3). [Source:Uniprot/SWISSPROT;Acc:Q9BXA9]	GO:0006350-transcription;GO:0006355-regulation of transcription, DNA-dependent	GO:0003677-DNA binding;GO:0008270-zinc ion binding;GO:0046872-metal ion binding	GO:0005622-intracellular;GO:0005634-nucleus	23.1246	56.1267	17.5422	27.2788	17.5422	21.4329	1.22179	0.288995
NP_859073.2	opHsV0400001322	ENSG00000179406	NP_859073.2	NM_181722	gi|57863306|gb|NM_181722.2|NM_181722	CDNA FLJ35306 fis, clone PROST2009784, weakly similar to SYNAPSIN I. [Source:Uniprot/SPTREMBL;Acc:Q8NAI8]	-	-	-	26.7457	55.1844	21.1634	26.3366	21.1634	20.6926	0.977754	-0.0324563
NP_958861.1	H300021290	ENSG00000136682;ENSG00000204790;ENSG00000147996;ENSG00000204829;ENSG00000172785;ENSG00000196873	CBWD2	NM_201453;NM_172003;NM_018491	gi|38016203|gb|NM_172003.2|NM_172003;gi|113429478|gb|XM_001128689.1|XM_001128689;gi|42558280|gb|NM_201453.1|NM_201453;gi|113420765|gb|XM_001128684.1|XM_001128684;gi|113420763|gb|XM_001128727.1|XM_001128727;gi|113420761|gb|XM_001128714.1|XM_001128714;gi|113420759|gb|XM_001128742.1|XM_001128742;gi|113420699|gb|XM_001126359.1|XM_001126359;gi|119120937|gb|NM_001024916.2|NM_001024916;gi|126722883|gb|N…	COBW domain-containing protein 2 [Source:RefSeq_peptide;Acc:NP_742000]	-	-	-	3163.71	4920.28	3158.13	4891.43	3158.13	3843.18	1.21692	0.283231
H1FOO	H300001930	ENSG00000178804	H1FOO	NM_153833	gi|24475862|gb|NM_153833.1|NM_153833;gi|113414532|gb|XR_016158.1|XR_016158;gi|113415095|gb|XR_019321.1|XR_019321	oocyte-specific histone H1 [Source:RefSeq_peptide;Acc:NP_722575]	GO:0006334-nucleosome assembly	GO:0003677-DNA binding	GO:0000786-nucleosome;GO:0005634-nucleus	67.8034	328.064	62.2211	299.216	62.2211	235.093	3.77836	1.91776	*
NP_997382.1	opHsV0400003255	ENSG00000178729	NP_997382.1	NM_207499	gi|46409623|gb|NM_207499.1|NM_207499	CDNA FLJ41841 fis, clone NT2RI3002842. [Source:Uniprot/SPTREMBL;Acc:Q6ZW05]	-	-	-	53.1024	91.7169	47.52	62.869	47.52	49.396	1.03948	0.0558582
-	H300000182	-	-	-	gi|117938296|gb|NM_001077619.1|NM_001077619	-	-	-	-	53.1021	82.317	47.5198	53.4692	47.5198	42.0106	0.884066	-0.177775
Q8N1B8_HUMAN	H300007104	ENSG00000178107	Q8N1B8_HUMAN	-	-	-	-	-	-	10.4148	45.673	4.83247	16.8252	4.83247	13.2195	2.73555	1.45183	*
-	H300008090	ENSG00000126457	PRMT1	-	gi|38195086|gb|NM_198318.1|NM_198318;gi|38195088|gb|NM_001536.2|NM_001536;gi|38195083|gb|NM_198319.1|NM_198319	Protein arginine N-methyltransferase 1 (EC 2.1.1.-) (Interferon receptor 1-bound protein 4). [Source:Uniprot/SWISSPROT;Acc:Q99873]	GO:0001701-in utero embryonic development;GO:0006479-protein amino acid methylation;GO:0006952-defense response;GO:0007166-cell surface receptor linked signal transduction	GO:0005515-protein binding;GO:0008170-N-methyltransferase activity;GO:0008276-protein methyltransferase activity;GO:0016740-transferase activity	GO:0005634-nucleus;GO:0005737-cytoplasm	478.562	974.875	472.98	946.027	472.98	743.29	1.5715	0.652147
NP_775887.1	H300008835	ENSG00000177461	Q8NA31_HUMAN	NM_173616	-	CDNA FLJ35894 fis, clone TESTI2009390. [Source:Uniprot/SPTREMBL;Acc:Q8NA31]	-	-	-	6.89356	31.4473	1.31122		1.31122
LY6H	H300001784	ENSG00000176956	LY6H	NM_002347	gi|49574518|gb|NM_002347.2|NM_002347;gi|113420573|gb|XM_001130342.1|XM_001130342	Lymphocyte antigen 6H precursor (Ly-6H). [Source:Uniprot/SWISSPROT;Acc:O94772]	GO:0006968-cellular defense response;GO:0007399-nervous system development;GO:0009887-organ morphogenesis	GO:0048503-GPI anchor binding	GO:0005887-integral to plasma membrane;GO:0016020-membrane	32.514	56.8816	26.9317	28.0337	26.9317	22.026	0.817849	-0.290094
NP_963922.1	H300001712	ENSG00000189337	NP_001018000.1	-	gi|42491369|gb|NM_201628.1|NM_201628	kazrin isoform B [Source:RefSeq_peptide;Acc:NP_001018000]	-	-	-	56.7731	98.187	51.1907	69.3392	51.1907	54.4796	1.06425	0.0898337
HSD11B2	opHsV0400001361	ENSG00000176387	HSD11B2	NM_000196	gi|119392082|gb|NM_000196.3|NM_000196	Corticosteroid 11-beta-dehydrogenase isozyme 2 (EC 1.1.1.-) (11-DH2) (11-beta-hydroxysteroid dehydrogenase type 2) (11-beta-HSD2) (NAD- dependent 11-beta-hydroxysteroid dehydrogenase). [Source:Uniprot/SWISSPROT;Acc:P80365]	GO:0006704-glucocorticoid biosynthetic process;GO:0007267-cell-cell signaling;GO:0008152-metabolic process	GO:0016491-oxidoreductase activity	GO:0005783-endoplasmic reticulum;GO:0005792-microsome	20.1605	47.4728	14.5781	18.625	14.5781	14.6336	1.0038	0.00547741
Q8NCA1_HUMAN	H300007862	ENSG00000176309	Q8NCA1_HUMAN	-	-	CDNA FLJ90394 fis, clone NT2RP2005632. (Fragment). [Source:Uniprot/SPTREMBL;Acc:Q8NCA1]	-	-	-	98.4838	142.68	92.9015	113.832	92.9015	89.4372	0.96271	-0.0548263
XP_171094.1	opHsV0400001125	ENSG00000175766	EIF4E1B	XM_171094	gi|113417351|gb|XM_940849.2|XM_940849;gi|113416832|gb|XM_927854.2|XM_927854	-	GO:0006413-translational initiation	GO:0003723-RNA binding;GO:0003743-translation initiation factor activity	GO:0005737-cytoplasm	26.9656	50.7456	21.3832	21.8978	21.3832	17.205	0.804603	-0.31365
-	opHsV0400000920	-	-	XM_371476	gi|113412791|gb|XM_001127882.1|XM_001127882;gi|113413657|gb|XM_001128068.1|XM_001128068	-	GO:0007242-intracellular signaling cascade	-	-	16.5906	43.2427	11.0082	14.3949	11.0082	11.31	1.02742	0.0390207
C10orf13	H300001039	ENSG00000174721	FGFBP3	NM_152429	gi|142373878|gb|NM_152429.3|NM_152429	Fibroblast growth factor-binding protein 3 precursor (FGF-binding protein 3) (FGF-BP3) (FGFBP-3). [Source:Uniprot/SWISSPROT;Acc:Q8TAT2]	-	GO:0019838-growth factor binding	-	32.6255	42.783	27.0432	13.9352	27.0432	10.9488	0.404865	-1.30449		*
Q8NFF4_HUMAN	H300021107	ENSG00000174628	IQCK	NM_153208	gi|23397455|gb|NM_153208.1|NM_153208	IQ motif containing K [Source:RefSeq_peptide;Acc:NP_694940]	-	-	-	8.60946	33.5523	3.02712	4.70447	3.02712	3.69628	1.22106	0.288131
NP_689811.1	opHsV0400006618	ENSG00000173838	RNF190	NM_152598	gi|22749228|gb|NM_152598.1|NM_152598	RING finger protein 190. [Source:Uniprot/SWISSPROT;Acc:Q8NA82]	GO:0006512-ubiquitin cycle	GO:0005515-protein binding;GO:0008270-zinc ion binding;GO:0016874-ligase activity;GO:0046872-metal ion binding	-	49.6943	81.951	44.112	53.1032	44.112	41.723	0.945842	-0.0803283
-	opHsV0400002991	-	-	-	-	-	-	-	-	32.6209	64.1359	27.0386	35.288	27.0386	27.7257	1.02541	0.0362039
-	opHsV0400000839	-	-	-	gi|113417629|gb|XR_016555.1|XR_016555;gi|113418171|gb|XR_019116.1|XR_019116	-	-	-	-	8.4745	34.9876	2.89215	6.13974	2.89215	4.82397	1.66795	0.738078
NP_997259.1	H300009935	ENSG00000173046	NM_207376	NM_207376	-	-	-	-	-	135.866	254.289	130.283	225.441	130.283	177.128	1.35956	0.44314
PDZK2	H300013328	ENSG00000172367	PDZD3	NM_024791	gi|21630284|gb|NM_024791.2|NM_024791	PDZ domain-containing protein 3 (PDZ domain-containing protein 2) (Intestinal and kidney-enriched PDZ protein). [Source:Uniprot/SWISSPROT;Acc:Q86UT5]	GO:0006811-ion transport;GO:0006833-water transport;GO:0007168-receptor guanylyl cyclase signaling pathway;GO:0009636-response to toxin;GO:0019934-cGMP-mediated signaling;GO:0030827-negative regulation of cGMP biosynthetic process	GO:0008022-protein C-terminus binding;GO:0008200-ion channel inhibitor activity;GO:0030251-guanylate cyclase inhibitor activity	GO:0005624-membrane fraction;GO:0005829-cytosol;GO:0016020-membrane;GO:0035003-subapical complex;GO:0045177-apical part of cell	8.12843	30.893	2.54608		2.54608
C20orf133	H300008102	ENSG00000172264	C20orf133	NM_080676	gi|117968620|gb|NM_080676.5|NM_080676	OTTHUMP00000030315 (C20orf133 protein) (FLJ40172 protein). [Source:Uniprot/SPTREMBL;Acc:Q9BQK0]	-	-	-	15.0583	44.3536	9.47595	15.5058	9.47595	12.1829	1.28566	0.36251
OR1L6	H300009460	ENSG00000171459;ENSG00000136939	OR1L6	NM_001004453	gi|52317169|gb|NM_001004453.1|NM_001004453;gi|52546686|gb|NM_001005235.1|NM_001005235	Olfactory receptor 1L6. [Source:Uniprot/SWISSPROT;Acc:Q8NGR2]	GO:0007165-signal transduction;GO:0007186-G-protein coupled receptor protein signaling pathway;GO:0007608-sensory perception of smell;GO:0050896-response to stimulus	GO:0004872-receptor activity;GO:0004984-olfactory receptor activity	GO:0016020-membrane;GO:0016021-integral to membrane	15.7507	46.787	10.1684	17.9391	10.1684	14.0947	1.38613	0.471065
-	H300003827	ENSG00000198684	-	-	-	-	-	-	-	21.1486	67.0797	15.5663	38.2319	15.5663	30.0387	1.92973	0.948397
Y0478_HUMAN	H300013115	ENSG00000184677	ZBTB40	NM_014870	gi|139394578|gb|NM_001083621.1|NM_001083621;gi|139394555|gb|NM_014870.3|NM_014870	Zinc finger and BTB domain-containing protein 40. [Source:Uniprot/SWISSPROT;Acc:Q9NUA8]	GO:0006350-transcription;GO:0006355-regulation of transcription, DNA-dependent	GO:0003676-nucleic acid binding;GO:0003677-DNA binding;GO:0005515-protein binding;GO:0008270-zinc ion binding;GO:0046872-metal ion binding	GO:0005622-intracellular;GO:0005634-nucleus	13.1078	38.9279	7.52548	10.0801	7.52548	7.91989	1.05241	0.0736972
-	H300006520	-	-	-	-	-	-	-	-	23.532	57.5051	17.9497	28.6573	17.9497	22.5159	1.25439	0.326987
HIST2H2AB	H300008668	ENSG00000184270	HIST2H2AB	NM_175065	gi|29171728|gb|NM_175065.2|NM_175065	Histone H2A type 2-B. [Source:Uniprot/SWISSPROT;Acc:Q8IUE6]	GO:0006334-nucleosome assembly;GO:0007001-chromosome organization and biogenesis (sensu Eukaryota)	GO:0003677-DNA binding	GO:0000786-nucleosome;GO:0005634-nucleus;GO:0005694-chromosome	26.7185	59.7679	21.1362	30.9201	21.1362	24.2938	1.14939	0.200873
-	opHsV0400002100	-	-	-	-	-	-	-	-	21.1356	53.8901	15.5532	25.0423	15.5532	19.6756	1.26505	0.339194
XP_497042.1	opHsV0400002369	ENSG00000183812	-	XM_497042	gi|113420690|gb|XM_001126243.1|XM_001126243	-	-	-	-	30.9681	52.133	25.3858	23.2852	25.3858	18.2951	0.720682	-0.472565
NP_001004318.1	opHsV0400005989	ENSG00000183760	NP_001004318.1	NM_001004318	gi|51972209|gb|NM_001004318.1|NM_001004318	purple acid phosphatase long form (FLJ16165), mRNA [Source:RefSeq_dna;Acc:NM_001004318]	-	-	-	28.2621	59.438	22.6798	30.5902	22.6798	24.0346	1.05974	0.083708
TFDP3	opHsV0400001448	ENSG00000183434	TFDP3	NM_016521	gi|26024208|gb|NM_016521.2|NM_016521	transcription factor Dp family, member 3 [Source:RefSeq_peptide;Acc:NP_057605]	GO:0000074-regulation of progression through cell cycle;GO:0006350-transcription;GO:0006355-regulation of transcription, DNA-dependent;GO:0007049-cell cycle	GO:0003700-transcription factor activity	GO:0005634-nucleus;GO:0005667-transcription factor complex	28.1399	54.5955	22.5575	25.7477	22.5575	20.2299	0.896812	-0.157122
-	opHsV0400004583	ENSG00000113048;ENSG00000158859;ENSG00000183317;ENSG00000186162;ENSG00000206088;ENSG00000203396;ENSG00000130309;ENSG00000135709;ENSG00000103365;ENSG00000203526;ENSG00000203491;ENSG00000077254;ENSG00000075151;ENSG00000188505;ENSG00000187664;ENSG00000176236;ENSG00000148483;ENSG00000188474;ENSG00000198683;ENSG00000203802;ENSG00000160075;ENSG00000198247;ENSG00000174792;ENSG00000161132;ENSG00000120215…	CAPS	-	gi|126723481|gb|NR_002723.2|NR_002723;gi|113418660|gb|XM_001128451.1|XM_001128451;gi|113419670|gb|XM_001127796.1|XM_001127796;gi|51988889|gb|NM_001004285.1|NM_001004285;gi|51988888|gb|NM_004402.2|NM_004402;gi|51988891|gb|NM_001004286.1|NM_001004286;gi|117938306|gb|NM_016356.3|NM_016356;gi|70995356|gb|NM_000903.2|NM_000903;gi|70995395|gb|NM_001025433.1|NM_001025433;gi|70995421|gb|NM_001025434.1|NM…	Calcyphosin (Calcyphosine). [Source:Uniprot/SWISSPROT;Acc:Q13938]	-	-	-	8019.69	7662.09	8014.11	7633.24	8014.11	5997.42	0.748357	-0.418201
-	opHsV0400001675	-	-	-	-	-	-	-	-	15.738	52.1175	10.1556	23.2697	10.1556	18.2829	1.80027	0.848215
-	H300003589	-	-	XM_290780;XM_496194	gi|113431119|gb|XM_496194.3|XM_496194	-	GO:0008150-biological_process	GO:0003674-molecular_function	GO:0005575-cellular_component	11.9442	38.7331	6.36188	9.88529	6.36188	7.76684	1.22084	0.287875
-	opHsV0400002045	ENSG00000135069	PSAT1	XM_371677	gi|113414764|gb|XR_017393.1|XR_017393;gi|113415358|gb|XR_015783.1|XR_015783;gi|34304344|gb|NM_058179.2|NM_058179;gi|34304343|gb|NM_021154.3|NM_021154;gi|113408796|gb|XR_016024.1|XR_016024;gi|113412139|gb|XR_019592.1|XR_019592;gi|113420081|gb|XR_016569.1|XR_016569;gi|113420384|gb|XR_018119.1|XR_018119	Phosphoserine aminotransferase (EC 2.6.1.52) (PSAT). [Source:Uniprot/SWISSPROT;Acc:Q9Y617]	-	-	-	540.781	223.708	535.198	194.86	535.198	153.101	0.286064	-1.80559		*
NDN	opHsV0400002303	ENSG00000182636	NDN	NM_002487	gi|10800414|gb|NM_002487.2|NM_002487	Necdin. [Source:Uniprot/SWISSPROT;Acc:Q99608]	GO:0000074-regulation of progression through cell cycle;GO:0001558-regulation of cell growth;GO:0001764-neuron migration;GO:0006350-transcription;GO:0006355-regulation of transcription, DNA-dependent;GO:0007413-axonal fasciculation;GO:0007417-central nervous system development;GO:0007585-respiratory gaseous exchange;GO:0008285-negative regulation of cell proliferation;GO:0008347-glial cell migrat…	GO:0003677-DNA binding;GO:0005515-protein binding;GO:0043015-gamma-tubulin binding	GO:0005634-nucleus;GO:0005737-cytoplasm;GO:0005813-centrosome	10.4397	37.7898	4.85738	8.94194	4.85738	7.02565	1.44639	0.532455
NP_075568.1	opHsV0400002207	ENSG00000182307	C8orf33	NM_023080	gi|12751496|gb|NM_023080.1|NM_023080	C8orf33 protein (Fragment). [Source:Uniprot/SPTREMBL;Acc:Q96BT8]	-	-	-	544.965	467.121	539.383	438.273	539.383	344.349	0.638414	-0.647437
Q9H5F7_HUMAN	opHsV0400001962	ENSG00000182234	NP_001013639.1	-	gi|61966684|gb|NM_001013617.1|NM_001013617	CDNA: FLJ23477 fis, clone HSI15732 (Hypothetical LOC541469 protein). [Source:Uniprot/SPTREMBL;Acc:Q9H5F7]	-	-	-	42.6037	85.0329	37.0214	56.1851	37.0214	44.1444	1.1924	0.253872
NP_689622.2	H300000326	ENSG00000181904	C5orf24	NM_152409	gi|40255110|gb|NM_152409.2|NM_152409	CDNA FLJ37562 fis, clone BRCOC2000487. [Source:Uniprot/SPTREMBL;Acc:Q8N1T9]	-	-	-	107.259	246.392	101.676	217.544	101.676	170.924	1.68106	0.749369
-	H300010282	ENSG00000156030;ENSG00000205930;ENSG00000117525;ENSG00000157617;ENSG00000203526;ENSG00000077254;ENSG00000203491;ENSG00000174606;ENSG00000187664;ENSG00000188474;ENSG00000198683;ENSG00000178078;ENSG00000160075;ENSG00000189350;ENSG00000139160;ENSG00000174792;ENSG00000118513;ENSG00000175376;ENSG00000165012;ENSG00000182604;ENSG00000157693;ENSG00000186300;ENSG00000182504;ENSG00000172115;ENSG00000164916…	ANGEL2	-	gi|38455384|gb|NM_014398.2|NM_014398;gi|34335267|gb|NM_012409.2|NM_012409;gi|68051727|gb|NM_177966.4|NM_177966;gi|51972259|gb|NM_001004343.1|NM_001004343;gi|126723481|gb|NR_002723.2|NR_002723;gi|126506310|gb|NR_003366.1|NR_003366;gi|22748882|gb|NM_152417.1|NM_152417;gi|55953099|gb|NM_020245.3|NM_020245;gi|55953101|gb|NM_001007466.1|NM_001007466;gi|113420103|gb|XR_016922.1|XR_016922;gi|113420411|g…	angel homolog 2 (Drosophila) (ANGEL2), mRNA [Source:RefSeq_dna;Acc:NM_144567]	-	-	-	4574.47	4268.88	4568.89	4240.03	4568.89	3331.38	0.729145	-0.455722
NP_997288.1	H300001816	ENSG00000181215	NP_997288.1	NM_207405	gi|46409441|gb|NM_207405.1|NM_207405	CDNA FLJ46481 fis, clone THYMU3025772. [Source:Uniprot/SPTREMBL;Acc:Q6ZRC1]	-	-	-	156.762	203.808	151.179	174.96	151.179	137.465	0.909286	-0.137193
NP_776192.1	H300004728	ENSG00000181135	ZNF707	NM_173831	gi|31341152|gb|NM_173831.2|NM_173831	Zinc finger protein 707. [Source:Uniprot/SWISSPROT;Acc:Q96C28]	GO:0006350-transcription;GO:0006355-regulation of transcription, DNA-dependent	GO:0003677-DNA binding;GO:0008270-zinc ion binding;GO:0046872-metal ion binding	GO:0005622-intracellular;GO:0005634-nucleus	94.8901	106.795	89.3078	77.9467	89.3078	61.2425	0.685746	-0.544253
MAB21L1	opHsV0400001122	ENSG00000180660	MAB21L1	NM_005584	gi|18765719|gb|NM_005584.2|NM_005584	mab-21-like protein 1 [Source:RefSeq_peptide;Acc:NP_005575]	GO:0009653-anatomical structure morphogenesis	-	-	7.14031	30.0004	1.55796		1.55796
Q8N8C9_HUMAN	H300001789	ENSG00000180595	Q8N8C9_HUMAN	-	-	CDNA FLJ39654 fis, clone SMINT2005621. [Source:Uniprot/SPTREMBL;Acc:Q8N8C9]	-	-	-	17.8263	41.3667	12.244	12.5189	12.244	9.83603	0.803338	-0.315921
C10orf89	opHsV0400001015	ENSG00000179988	C10orf89	NM_153336	gi|23503260|gb|NM_153336.1|NM_153336	L-seryl-tRNA(Ser/Sec) kinase (EC 2.7.1.-) (Phosphoseryl-tRNA(Ser/Sec) kinase). [Source:Uniprot/SWISSPROT;Acc:Q8IV42]	GO:0001514-selenocysteine incorporation	GO:0000049-tRNA binding;GO:0000287-magnesium ion binding;GO:0016301-kinase activity;GO:0016740-transferase activity	-	63.8524	87.757	58.27	58.9091	58.27	46.2847	0.794314	-0.332218
ZNF154	H300002351	ENSG00000179909	ZNF154	NM_003444	-	Zinc finger protein 154. [Source:Uniprot/SWISSPROT;Acc:Q13106]	-	-	-	7.20171	29.2806	1.61936		1.61936
ZNF567	opHsV0400002876	ENSG00000189042	ZNF567	NM_152603	gi|34303940|gb|NM_152603.2|NM_152603	Zinc finger protein 567. [Source:Uniprot/SWISSPROT;Acc:Q8N184]	GO:0006350-transcription;GO:0006355-regulation of transcription, DNA-dependent	GO:0003677-DNA binding;GO:0008270-zinc ion binding;GO:0046872-metal ion binding	GO:0005622-intracellular;GO:0005634-nucleus	41.1482	89.8412	35.5658	60.9934	35.5658	47.9223	1.34743	0.430206
-	opHsV0400003131	ENSG00000145425;ENSG00000187899;ENSG00000189005;ENSG00000205871	-	XM_377957;XM_380021	gi|70609888|gb|NM_001006.3|NM_001006;gi|113418669|gb|XR_001449.2|XR_001449;gi|113425569|gb|XR_019637.1|XR_019637;gi|113425182|gb|XR_017187.1|XR_017187;gi|113412663|gb|XR_018601.1|XR_018601;gi|113411721|gb|XR_016663.1|XR_016663;gi|113422065|gb|XM_943171.2|XM_943171;gi|113422064|gb|XM_937069.2|XM_937069;gi|113421650|gb|XM_495839.3|XM_495839;gi|113421649|gb|XM_926528.2|XM_926528;gi|113427799|gb|XM_9…	-	GO:0006413-translational initiation;GO:0006917-induction of apoptosis	GO:0003723-RNA binding;GO:0003735-structural constituent of ribosome;GO:0005515-protein binding	GO:0005622-intracellular;GO:0005634-nucleus;GO:0005829-cytosol;GO:0005840-ribosome;GO:0005843-cytosolic small ribosomal subunit (sensu Eukaryota)	30456	40584	30450.4	40555.2	30450.4	31864.1	1.04642	0.0654677
-	opHsV0400007691	ENSG00000188779	LBXCOR1	XM_372576	gi|73476376|gb|NM_001031807.1|NM_001031807	Ladybird homeobox corepressor 1. [Source:Uniprot/SWISSPROT;Acc:P84550]	GO:0006350-transcription;GO:0006355-regulation of transcription, DNA-dependent;GO:0016481-negative regulation of transcription	GO:0003677-DNA binding;GO:0003714-transcription corepressor activity;GO:0005515-protein binding	GO:0005634-nucleus;GO:0005667-transcription factor complex	9.40093	34.0534	3.81859	5.20553	3.81859	4.08996	1.07107	0.0990485
XP_371388.2	opHsV0400002816	ENSG00000188740;ENSG00000186086;ENSG00000196427	NBPF4	-	gi|113410649|gb|XM_926213.2|XM_926213	Novel protein. [Source:Uniprot/SPTREMBL;Acc:Q5T483]	-	-	-	227.875	407.764	222.292	378.916	222.292	297.713	1.33929	0.421465
-	opHsV0400003461	-	-	-	gi|113425985|gb|XR_015726.1|XR_015726;gi|113426317|gb|XR_015713.1|XR_015713	-	-	-	-	35.9238	174.943	30.3414	146.095	30.3414	114.786	3.78315	1.91959	*
-	opHsV0400003509	-	-	-	-	-	-	-	-	165.511	225.713	159.929	196.865	159.929	154.677	0.96716	-0.048173
Q71RB1_HUMAN	opHsV0400003794	ENSG00000188242	Q71RB1_HUMAN	-	-	PP7080. [Source:Uniprot/SPTREMBL;Acc:Q71RB1]	-	-	-	187.185	230.051	181.602	201.203	181.602	158.085	0.870499	-0.200086
MPDU1	H300019171	ENSG00000129255	MPDU1	NM_004870	gi|116517312|gb|NM_004870.2|NM_004870	Mannose-P-dolichol utilization defect 1 protein (Suppressor of Lec15 and Lec35 glycosylation mutation homolog) (SL15). [Source:Uniprot/SWISSPROT;Acc:O75352]	-	GO:0005515-protein binding	GO:0016020-membrane;GO:0016021-integral to membrane	372.359	474.801	366.777	445.954	366.777	350.384	0.955306	-0.0659647
-	opHsV0400003918	-	-	-	-	-	-	-	-	11.0685	44.663	5.48611	15.8152	5.48611	12.4259	2.26498	1.1795	*
-	H300009422	ENSG00000144381;ENSG00000187978	Q9UCR6_HUMAN	-	gi|41399284|gb|NM_199440.1|NM_199440;gi|113417016|gb|XR_018107.1|XR_018107;gi|41399283|gb|NM_002156.4|NM_002156;gi|113415775|gb|XR_017561.1|XR_017561;gi|113416285|gb|XR_018747.1|XR_018747;gi|113416427|gb|XR_016534.1|XR_016534	P60, 60-kDa heat shock protein, HSP60 (Fragment). [Source:Uniprot/SPTREMBL;Acc:Q9UCR6]	GO:0006457-protein folding;GO:0006986-response to unfolded protein;GO:0030150-protein import into mitochondrial matrix;GO:0042981-regulation of apoptosis	GO:0000166-nucleotide binding;GO:0005524-ATP binding;GO:0051082-unfolded protein binding;GO:0051087-chaperone binding	GO:0005737-cytoplasm;GO:0005739-mitochondrion	1608.3	1181.96	1602.71	1153.11	1602.71	905.996	0.565289	-0.82294
NP_001004317.1	opHsV0400005988	ENSG00000187772	LIN28B	NM_001004317	gi|72535166|gb|NM_001004317.2|NM_001004317	Lin-28 homolog B. [Source:Uniprot/SWISSPROT;Acc:Q6ZN17]	GO:0006355-regulation of transcription, DNA-dependent	GO:0003677-DNA binding;GO:0008270-zinc ion binding;GO:0046872-metal ion binding	-	10.3893	33.4348	4.807	4.58699	4.807	3.60399	0.749737	-0.415543
NM_207335.1	opHsV0400006878	ENSG00000187715	KLHDC6	NM_207335	gi|46409307|gb|NM_207335.1|NM_207335	kelch domain containing 6 [Source:RefSeq_peptide;Acc:NP_997218]	-	-	-	6.72067	31.0527	1.13833		1.13833
NP_945351.1	opHsV0400003013	ENSG00000187416	LHFPL3	NM_199000	gi|108773777|gb|NM_199000.2|NM_199000	Lipoma HMGIC fusion partner-like 3 protein. [Source:Uniprot/SWISSPROT;Acc:Q86UP9]	-	-	GO:0016020-membrane;GO:0016021-integral to membrane	32.8569	68.7786	27.2746	39.9308	27.2746	31.3735	1.15028	0.201988
Q86YR2_HUMAN	opHsV0400002751	ENSG00000187229	Q86YR2_HUMAN	-	-	Nervous system abundant protein 11. [Source:Uniprot/SPTREMBL;Acc:Q86YR2]	-	-	-	9.14174	33.2059	3.55939	4.35803	3.55939	3.42409	0.961987	-0.0559103
NP_848125.1	opHsV0400002904	ENSG00000186226;ENSG00000196734;ENSG00000186269;ENSG00000186844;ENSG00000197084	LCE1A	NM_178348	gi|30387653|gb|NM_178348.1|NM_178348;gi|30387645|gb|NM_178354.1|NM_178354;gi|57242768|gb|NM_178351.3|NM_178351;gi|113412365|gb|XM_001127560.1|XM_001127560;gi|30387655|gb|NM_178349.1|NM_178349;gi|30387649|gb|NM_178353.1|NM_178353	Late cornified envelope protein 1A (Late envelope protein 1). [Source:Uniprot/SWISSPROT;Acc:Q5T7P2]	GO:0031424-keratinization	-	-	327.117	363.882	321.535	335.034	321.535	263.235	0.818682	-0.288624
BRPF3	H300018608	ENSG00000096070	BRPF3	NM_015695	gi|55742814|gb|NM_015695.1|NM_015695	Bromodomain and PHD finger-containing protein 3. [Source:Uniprot/SWISSPROT;Acc:Q9ULD4]	-	GO:0005515-protein binding;GO:0008270-zinc ion binding;GO:0046872-metal ion binding	-	81.0712	103.717	75.4888	74.8693	75.4888	58.8246	0.779249	-0.359845
-	opHsV0400002818	-	-	-	-	-	-	-	-	9.87038	32.3017	4.28803	3.45389	4.28803	2.71371	0.632857	-0.660048
NP_690004.3	opHsV0400006626	ENSG00000186300	ZNF555	NM_152791	gi|40255144|gb|NM_152791.3|NM_152791	Zinc finger protein 555. [Source:Uniprot/SWISSPROT;Acc:Q8NEP9]	GO:0006350-transcription;GO:0006355-regulation of transcription, DNA-dependent	GO:0003677-DNA binding;GO:0008270-zinc ion binding;GO:0046872-metal ion binding	GO:0005622-intracellular;GO:0005634-nucleus	24.7921	56.6949	19.2097	27.8471	19.2097	21.8793	1.13897	0.187731
NP_803186.1	opHsV0400006696	ENSG00000185899	TAS2R60	NM_177437	gi|28973794|gb|NM_177437.1|NM_177437	Taste receptor type 2 member 60 (T2R60) (T2R56). [Source:Uniprot/SWISSPROT;Acc:P59551]	GO:0007165-signal transduction;GO:0007186-G-protein coupled receptor protein signaling pathway;GO:0050896-response to stimulus;GO:0050913-sensory perception of bitter taste	GO:0004872-receptor activity;GO:0004930-G-protein coupled receptor activity	GO:0016020-membrane;GO:0016021-integral to membrane	10.809	34.9464	5.22663	6.09854	5.22663	4.7916	0.916767	-0.125373
XP_375357.2	opHsV0400002636	-	-	XM_375357	-	-	-	-	-	23.766	56.8947	18.1837	28.0468	18.1837	22.0363	1.21187	0.277238
-	opHsV0400002127	-	-	XM_372682	gi|113427072|gb|XM_001127683.1|XM_001127683;gi|113427606|gb|XM_001132286.1|XM_001132286	-	GO:0006520-amino acid metabolic process;GO:0045454-cell redox homeostasis	GO:0016829-lyase activity;GO:0030170-pyridoxal phosphate binding	-	179.135	293.726	173.552	264.878	173.552	208.114	1.19914	0.262004
XP_370776.1	opHsV0400002133	ENSG00000185469	RTL1	XM_370776	gi|41203813|gb|XM_370776.1|XM_370776;gi|89037861|gb|XM_940870.1|XM_940870	-	-	-	-	9.21559	34.4634	3.63324	5.61554	3.63324	4.41211	1.21437	0.280211
NP_872368.1	opHsV0400002517	ENSG00000185087	NP_872368.2	NM_182562	gi|110624767|gb|NM_182562.2|NM_182562	CDNA FLJ39743 fis, clone SMINT2017319. [Source:Uniprot/SPTREMBL;Acc:Q8N8A8]	-	-	-	12.4643	36.4991	6.88199	7.65129	6.88199	6.01159	0.873525	-0.195079
-	opHsV0400005762	-	-	-	-	-	-	-	-	40.724	72.3675	35.1416	43.5197	35.1416	34.1933	0.973013	-0.0394684
-	opHsV0400005674	-	-	-	-	-	-	-	-	8.41339	38.2266	2.83104	9.37874	2.83104	7.36885	2.60288	1.38011	*
ZN121_HUMAN	H300005584	ENSG00000197961	ZNF121	NM_001008727	gi|56961675|gb|NM_001008727.1|NM_001008727	Zinc finger protein 121 (Zinc finger protein 20) (Fragment). [Source:Uniprot/SWISSPROT;Acc:P58317]	GO:0006350-transcription;GO:0006355-regulation of transcription, DNA-dependent	GO:0003677-DNA binding;GO:0008270-zinc ion binding;GO:0046872-metal ion binding	GO:0005622-intracellular;GO:0005634-nucleus	21.4183	61.7845	15.8359	32.9366	15.8359	25.8782	1.63415	0.708538
-	opHsV0400005331	ENSG00000196333;ENSG00000197547;ENSG00000188125	-	-	gi|120431609|gb|NM_024884.2|NM_024884;gi|112734776|gb|NR_003132.1|NR_003132;gi|139948875|gb|NM_001080498.2|NM_001080498	-	GO:0006118-electron transport;GO:0044267-cellular protein metabolic process	GO:0016491-oxidoreductase activity;GO:0047545-2-hydroxyglutarate dehydrogenase activity	GO:0005739-mitochondrion;GO:0016021-integral to membrane;GO:0031305-integral to mitochondrial inner membrane	282.714	775.062	277.132	746.215	277.132	586.298	2.11559	1.08106	*
-	opHsV0400005592	ENSG00000196263	ZNF471	-	gi|32698737|gb|NM_020813.1|NM_020813	Zinc finger protein 471 (EZFIT-related protein 1). [Source:Uniprot/SWISSPROT;Acc:Q9BX82]	GO:0006350-transcription;GO:0006355-regulation of transcription, DNA-dependent	GO:0003677-DNA binding;GO:0008270-zinc ion binding;GO:0046872-metal ion binding	GO:0005622-intracellular;GO:0005634-nucleus	55.6584	138.524	50.0761	109.676	50.0761	86.1721	1.72082	0.783099
REC15_HUMAN	opHsV0400005692	ENSG00000205939;ENSG00000196413	Q6UFV5_HUMAN	-	-	Central open reading frame. [Source:Uniprot/SPTREMBL;Acc:Q6UFV5]	-	-	-	11.3896	39.9053	5.80728	11.0574	5.80728	8.68779	1.49602	0.581126
-	opHsV0400005257	ENSG00000197526;ENSG00000187503;ENSG00000198508;ENSG00000206496;ENSG00000198544;ENSG00000188668;ENSG00000206497;ENSG00000168227;ENSG00000189398;ENSG00000187847;ENSG00000174667;ENSG00000188954;ENSG00000205240;ENSG00000205896;ENSG00000185550;ENSG00000205897;ENSG00000183444;ENSG00000144039;ENSG00000185074	-	-	gi|141802516|gb|NR_002822.2|NR_002822;gi|121247394|gb|NM_001079935.1|NM_001079935;gi|52353281|gb|NM_001005191.1|NM_001005191	-	GO:0007165-signal transduction;GO:0007186-G-protein coupled receptor protein signaling pathway;GO:0007608-sensory perception of smell;GO:0050896-response to stimulus	GO:0004872-receptor activity;GO:0004984-olfactory receptor activity	GO:0016020-membrane;GO:0016021-integral to membrane	122.87	169.94	117.288	141.092	117.288	110.855	0.945159	-0.0813709
NP_689624.1	H300021513	ENSG00000197362	ZNF786	NM_152411	gi|142352124|gb|NM_152411.2|NM_152411	zinc finger protein 786 [Source:RefSeq_peptide;Acc:NP_689624]	GO:0006355-regulation of transcription, DNA-dependent	GO:0003676-nucleic acid binding;GO:0008270-zinc ion binding	GO:0005622-intracellular;GO:0005634-nucleus	60.6757	102.315	55.0934	73.4674	55.0934	57.7231	1.04773	0.0672685
-	opHsV0400004468	ENSG00000171530	TBCA	NM_004607	gi|94421476|gb|NM_004607.2|NM_004607	Tubulin-specific chaperone A (Tubulin-folding cofactor A) (CFA) (TCP1- chaperonin cofactor A). [Source:Uniprot/SWISSPROT;Acc:O75347]	GO:0007023-post-chaperonin tubulin folding pathway;GO:0007025-beta-tubulin folding	GO:0051082-unfolded protein binding;GO:0051087-chaperone binding	GO:0005737-cytoplasm;GO:0005856-cytoskeleton;GO:0005874-microtubule	3335.33	7534.11	3329.75	7505.27	3329.75	5896.86	1.77096	0.824534
SULT1A1	opHsV0400003000	-	-	NM_001055	gi|29540530|gb|NM_001055.2|NM_001055;gi|29550878|gb|NM_001054.2|NM_001054;gi|29540534|gb|NM_177529.1|NM_177529	-	GO:0006584-catecholamine metabolic process;GO:0006629-lipid metabolic process;GO:0008202-steroid metabolic process;GO:0009308-amine metabolic process	GO:0004062-aryl sulfotransferase activity;GO:0008146-sulfotransferase activity;GO:0016740-transferase activity	-	192.12	173.229	186.537	144.381	186.537	113.44	0.608135	-0.717537
Q6MZN8_HUMAN	opHsV0400004618	ENSG00000197136	Q6MZN8_HUMAN	XM_374898	gi|113422997|gb|XM_941490.2|XM_941490;gi|113422995|gb|XM_945226.2|XM_945226;gi|113422470|gb|XM_374898.4|XM_374898;gi|113422468|gb|XM_934366.2|XM_934366	-	-	-	GO:0016021-integral to membrane	8.84633	30.627	3.26399		3.26399
-	opHsV0400004793	-	-	-	-	-	-	-	-	256.715	277.914	251.133	249.066	251.133	195.69	0.779231	-0.359876
-	H300000653	ENSG00000196926	-	-	-	-	-	-	-	8.77048	27.4989	3.18813		3.18813
NP_997366.1	opHsV0400005267	ENSG00000196758	NP_997366.1	NM_207483	-	CDNA FLJ45964 fis, clone PLACE7014396. [Source:Uniprot/SPTREMBL;Acc:Q6ZRZ1]	-	-	-	6.79395	30.2309	1.2116		1.2116
Q96PM7_HUMAN	opHsV0400005429	ENSG00000172296;ENSG00000196736	C21orf114	NM_001012707	-	B lymphocyte activation-related protein BC-2048. [Source:Uniprot/SPTREMBL;Acc:Q96PM7]	-	-	-	11.6621	39.5564	6.07979	10.7086	6.07979	8.41372	1.38388	0.468722
Q5TYM4_HUMAN	opHsV0400004505	ENSG00000196550;ENSG00000188610	FAM72A	-	gi|113411626|gb|XM_001133364.1|XM_001133364;gi|113410936|gb|XM_935477.2|XM_935477;gi|113411624|gb|XM_001133365.1|XM_001133365;gi|113410935|gb|XM_930579.2|XM_930579;gi|48675831|gb|NM_207418.2|NM_207418;gi|113411119|gb|XM_001128582.1|XM_001128582;gi|113431338|gb|XM_942200.2|XM_942200	family with sequence similarity 72, member A (FAM72A), mRNA [Source:RefSeq_dna;Acc:NM_207418]	-	-	-	198.693	133.804	193.111	104.956	193.111	82.4637	0.427028	-1.2276		*
NACA	H300016260	ENSG00000196531	NACA	-	-	Nascent polypeptide-associated complex subunit alpha (NAC-alpha) (Alpha-NAC) (Hom s 2.02). [Source:Uniprot/SWISSPROT;Acc:Q13765]	-	-	-	36.0938	58.6574	30.5114	29.8096	30.5114	23.4213	0.767622	-0.381531
NP_054874.2	H300015500	ENSG00000196323	ZBTB44	NM_014155	gi|109134350|gb|NM_014155.3|NM_014155	BTB (POZ) domain containing 15 [Source:RefSeq_peptide;Acc:NP_054874]	GO:0006350-transcription;GO:0006355-regulation of transcription, DNA-dependent	GO:0003677-DNA binding;GO:0005515-protein binding;GO:0008270-zinc ion binding;GO:0046872-metal ion binding	GO:0005622-intracellular;GO:0005634-nucleus	44.0743	55.7657	38.492	26.9178	38.492	21.1493	0.549446	-0.863951
XP_498432.1	opHsV0400005321	ENSG00000205231;ENSG00000113048;ENSG00000135709;ENSG00000203526;ENSG00000174606;ENSG00000176236;ENSG00000198683;ENSG00000203802;ENSG00000178078;ENSG00000203300;ENSG00000174792;ENSG00000120215;ENSG00000128849;ENSG00000158122;ENSG00000164615;ENSG00000197152;ENSG00000198740;ENSG00000021355;ENSG00000205878;ENSG00000182504;ENSG00000158286;ENSG00000203400;ENSG00000100228;ENSG00000097096;ENSG00000174839…	-	-	gi|5174668|gb|NM_006089.1|NM_006089;gi|51988889|gb|NM_001004285.1|NM_001004285;gi|51988888|gb|NM_004402.2|NM_004402;gi|51988891|gb|NM_001004286.1|NM_001004286;gi|32698776|gb|NM_152678.1|NM_152678;gi|117306161|gb|NM_080704.3|NM_080704;gi|117306160|gb|NM_018727.5|NM_018727;gi|117306162|gb|NM_080705.3|NM_080705;gi|117306163|gb|NM_080706.3|NM_080706;gi|113416953|gb|XM_001127102.1|XM_001127102;gi|5902…	-	GO:0006355-regulation of transcription, DNA-dependent;GO:0009653-anatomical structure morphogenesis	GO:0003700-transcription factor activity	GO:0005634-nucleus	7670.86	7219.77	7665.27	7190.92	7665.27	5649.88	0.737075	-0.440117
-	opHsV0400005749	ENSG00000188447;ENSG00000106976;ENSG00000182397;ENSG00000188144	LOC390604	-	gi|59853098|gb|NM_004408.2|NM_004408;gi|56549116|gb|NM_001005336.1|NM_001005336;gi|113425732|gb|XR_017996.1|XR_017996;gi|113425679|gb|XM_372579.4|XM_372579;gi|113425286|gb|XM_001134079.1|XM_001134079;gi|113425273|gb|XR_016015.1|XR_016015;gi|113425768|gb|XM_001128219.1|XM_001128219;gi|117606204|gb|NR_003260.1|NR_003260	-	GO:0006898-receptor-mediated endocytosis;GO:0007268-synaptic transmission	GO:0000166-nucleotide binding;GO:0003774-motor activity;GO:0003924-GTPase activity;GO:0005515-protein binding;GO:0005525-GTP binding;GO:0016787-hydrolase activity	GO:0005874-microtubule;GO:0005905-coated pit	35.2435	64.5189	29.6612	35.6711	29.6612	28.0266	0.944893	-0.0817765
XP_371132.1	H300005019	ENSG00000196110	ZNF699	XM_371132	-	Zinc finger protein 699 (Hangover homolog). [Source:Uniprot/SWISSPROT;Acc:Q32M78]	-	-	-	32.6484	62.6047	27.0661	33.7569	27.0661	26.5227	0.979924	-0.0292585
-	opHsV0400002566	ENSG00000189272	-	XM_377529	-	-	-	-	-	52.2402	123.661	46.6579	94.813	46.6579	74.4942	1.59661	0.675009
LLGL1	H300019293	ENSG00000131899	LLGL1	NM_004140	gi|62912475|gb|NM_004140.3|NM_004140	Lethal(2) giant larvae protein homolog 1 (LLGL) (Human homolog to the D-lgl gene) (Hugl-1) (DLG4). [Source:Uniprot/SWISSPROT;Acc:Q15334]	GO:0006461-protein complex assembly;GO:0030866-cortical actin cytoskeleton organization and biogenesis;GO:0035090-maintenance of apical/basal cell polarity	GO:0005198-structural molecule activity;GO:0005515-protein binding;GO:0019901-protein kinase binding	GO:0005737-cytoplasm;GO:0005856-cytoskeleton;GO:0030864-cortical actin cytoskeleton	25.347	68.5893	19.7646	39.7415	19.7646	31.2247	1.57983	0.659769
TULP4	H300019251	ENSG00000130338	TULP4	NM_001007466;NM_020245	gi|55953099|gb|NM_020245.3|NM_020245;gi|55953101|gb|NM_001007466.1|NM_001007466	Tubby-related protein 4 (Tubby-like protein 4) (Tubby superfamily protein). [Source:Uniprot/SWISSPROT;Acc:Q9NRJ4]	GO:0006355-regulation of transcription, DNA-dependent;GO:0007242-intracellular signaling cascade;GO:0007584-response to nutrient	GO:0003700-transcription factor activity	GO:0005575-cellular_component;GO:0005737-cytoplasm	9.41425	34.6246	3.8319	5.77678	3.8319	4.5388	1.18448	0.24425
FOXJ1	H300020781	ENSG00000129654	FOXJ1	NM_001454	gi|50301235|gb|NM_001454.2|NM_001454	Forkhead box protein J1 (Forkhead-related protein FKHL13) (Hepatocyte nuclear factor 3 forkhead homolog 4) (HFH-4). [Source:Uniprot/SWISSPROT;Acc:Q92949]	GO:0006350-transcription;GO:0006355-regulation of transcription, DNA-dependent;GO:0007283-spermatogenesis;GO:0007389-pattern specification process;GO:0035089-establishment of apical/basal cell polarity;GO:0042384-cilium biogenesis	GO:0003700-transcription factor activity;GO:0043565-sequence-specific DNA binding	GO:0005634-nucleus	21.0617	45.9517	15.4794	17.1039	15.4794	13.4384	0.868151	-0.203983
AKR1D1	H300019039	ENSG00000122787	AKR1D1	NM_005989	gi|66348134|gb|NM_005989.2|NM_005989	3-oxo-5-beta-steroid 4-dehydrogenase (EC 1.3.1.3) (Delta(4)-3- ketosteroid 5-beta-reductase) (Aldo-keto reductase family 1 member D1). [Source:Uniprot/SWISSPROT;Acc:P51857]	GO:0006118-electron transport;GO:0006629-lipid metabolic process;GO:0006699-bile acid biosynthetic process;GO:0006707-cholesterol catabolic process;GO:0007586-digestion;GO:0008207-C21-steroid hormone metabolic process;GO:0008209-androgen metabolic process;GO:0030573-bile acid catabolic process	GO:0005496-steroid binding;GO:0016491-oxidoreductase activity;GO:0047568-3-oxo-5-beta-steroid 4-dehydrogenase activity;GO:0047787-cortisone beta-reductase activity	GO:0005829-cytosol	9.82114	34.2436	4.2388	5.39572	4.2388	4.2394	1.00014	0.000204285
ADRA1A	H300019012	ENSG00000120907	ADRA1A	NM_033302;NM_033303;NM_000680	gi|111118987|gb|NM_033302.2|NM_033302;gi|111118991|gb|NM_000680.2|NM_000680;gi|111118985|gb|NM_033303.3|NM_033303;gi|111118989|gb|NM_033304.2|NM_033304	Alpha-1A adrenergic receptor (Alpha 1A-adrenoceptor) (Alpha 1A- adrenoreceptor) (Alpha-1C adrenergic receptor) (Alpha adrenergic receptor 1c). [Source:Uniprot/SWISSPROT;Acc:P35348]	GO:0006915-apoptosis;GO:0006939-smooth muscle contraction;GO:0007165-signal transduction;GO:0007186-G-protein coupled receptor protein signaling pathway;GO:0007243-protein kinase cascade;GO:0007267-cell-cell signaling;GO:0008285-negative regulation of cell proliferation	GO:0001584-rhodopsin-like receptor activity;GO:0004872-receptor activity;GO:0004935-adrenoceptor activity;GO:0004937-alpha1-adrenergic receptor activity	GO:0005887-integral to plasma membrane;GO:0016020-membrane	16.5431	40.6754	10.9607	11.8276	10.9607	9.29288	0.847836	-0.238143
BRIX_HUMAN	H300020946	ENSG00000113460	BXDC2	NM_018321	gi|55770899|gb|NM_018321.3|NM_018321	Brix domain-containing protein 2 (Ribosome biogenesis protein Brix). [Source:Uniprot/SWISSPROT;Acc:Q8TDN6]	-	GO:0003674-molecular_function;GO:0005515-protein binding	GO:0005634-nucleus	1188.25	2329.56	1182.67	2300.72	1182.67	1807.67	1.52846	0.612079
PARC_HUMAN	opHsV0400004350	ENSG00000112659	PARC_HUMAN	NM_015089	gi|63082031|gb|NM_015089.2|NM_015089	p53-associated parkin-like cytoplasmic protein (UbcH7-associated protein 1). [Source:Uniprot/SWISSPROT;Acc:Q8IWT3]	GO:0006512-ubiquitin cycle;GO:0007049-cell cycle;GO:0030071-regulation of mitotic metaphase/anaphase transition	GO:0000166-nucleotide binding;GO:0005515-protein binding;GO:0005524-ATP binding;GO:0008270-zinc ion binding;GO:0046872-metal ion binding	GO:0005680-anaphase-promoting complex	7.72096	36.9103	2.13861	8.06243	2.13861	6.33463	2.96203	1.56658	*
ECM2	opHsV0400004093	ENSG00000106823	ECM2	NM_001393	gi|53759132|gb|NM_001393.2|NM_001393	Extracellular matrix protein 2 precursor (Matrix glycoprotein SC1/ECM2). [Source:Uniprot/SWISSPROT;Acc:O94769]	GO:0007160-cell-matrix adhesion	GO:0005178-integrin binding;GO:0005515-protein binding	GO:0005578-proteinaceous extracellular matrix	8.98158	28.5085	3.39924		3.39924
CHN2	opHsV0400004940	ENSG00000106069	CHN2	NM_004067	gi|91106934|gb|NM_004067.2|NM_004067;gi|91106927|gb|NM_001039936.1|NM_001039936	Beta-chimaerin (Beta-chimerin) (Rho GTPase-activating protein 3). [Source:Uniprot/SWISSPROT;Acc:P52757]	GO:0007242-intracellular signaling cascade	GO:0005070-SH3/SH2 adaptor activity;GO:0005096-GTPase activator activity;GO:0008270-zinc ion binding;GO:0019992-diacylglycerol binding;GO:0046872-metal ion binding	GO:0005622-intracellular	23.6684	49.7389	18.0861	20.891	18.0861	16.414	0.907548	-0.139953
L3MBTL2	H300018642	ENSG00000100395	L3MBTL2	NM_001003689;NM_031488	gi|51173749|gb|NM_031488.4|NM_031488	Lethal(3)malignant brain tumor-like 2 protein (L(3)mbt-like 2 protein) (H-l(3)mbt-like protein). [Source:Uniprot/SWISSPROT;Acc:Q969R5]	GO:0006355-regulation of transcription, DNA-dependent;GO:0016568-chromatin modification	GO:0003714-transcription corepressor activity;GO:0008270-zinc ion binding;GO:0046872-metal ion binding	GO:0005634-nucleus	135.196	130.957	129.614	102.109	129.614	80.2268	0.618969	-0.692062
MKNK2	opHsV0400000861	ENSG00000099875	MKNK2	NM_017572;NM_199054	gi|40018626|gb|NM_199054.1|NM_199054;gi|40018630|gb|NM_017572.2|NM_017572	MAP kinase-interacting serine/threonine-protein kinase 2 (EC 2.7.11.1) (MAP kinase signal-integrating kinase 2) (Mnk2). [Source:Uniprot/SWISSPROT;Acc:Q9HBH9]	GO:0006417-regulation of translation;GO:0006468-protein amino acid phosphorylation;GO:0007166-cell surface receptor linked signal transduction;GO:0007243-protein kinase cascade	GO:0000166-nucleotide binding;GO:0000287-magnesium ion binding;GO:0004674-protein serine/threonine kinase activity;GO:0005515-protein binding;GO:0005524-ATP binding;GO:0008270-zinc ion binding;GO:0016740-transferase activity	-	241.762	213.637	236.18	184.789	236.18	145.188	0.614735	-0.701964
FKBP7	H300018899	ENSG00000079150	FKBP7	NM_181342;NM_016105	gi|31317230|gb|NM_181342.1|NM_181342	FK506-binding protein 7 precursor (EC 5.2.1.8) (Peptidyl-prolyl cis- trans isomerase) (PPIase) (Rotamase) (FKBP-23). [Source:Uniprot/SWISSPROT;Acc:Q9Y680]	GO:0006457-protein folding	GO:0003755-peptidyl-prolyl cis-trans isomerase activity;GO:0005509-calcium ion binding;GO:0005515-protein binding;GO:0016853-isomerase activity	GO:0005783-endoplasmic reticulum	70.8202	102.155	65.2378	73.3076	65.2378	57.5976	0.882886	-0.1797
UBP33_HUMAN	opHsV0400005854	ENSG00000077254	USP33	NM_015017;NM_201624;NM_201626	gi|42516560|gb|NM_201626.1|NM_201626;gi|42516564|gb|NM_201624.1|NM_201624;gi|42516566|gb|NM_015017.3|NM_015017	Ubiquitin carboxyl-terminal hydrolase 33 (EC 3.1.2.15) (Ubiquitin thioesterase 33) (Ubiquitin-specific-processing protease 33) (Deubiquitinating enzyme 33) (VHL-interacting deubiquitinating enzyme 1). [Source:Uniprot/SWISSPROT;Acc:Q8TEY7]	GO:0006511-ubiquitin-dependent protein catabolic process;GO:0016579-protein deubiquitination	GO:0004221-ubiquitin thiolesterase activity;GO:0005515-protein binding;GO:0008234-cysteine-type peptidase activity;GO:0008270-zinc ion binding;GO:0046872-metal ion binding	GO:0005737-cytoplasm;GO:0030891-VCB complex	222.909	317.688	217.327	288.84	217.327	226.941	1.04424	0.0624499
ATP9A	H300014519	ENSG00000054793	ATP9A	XM_030577	gi|65301138|gb|NM_006045.1|NM_006045	Probable phospholipid-transporting ATPase IIA (EC 3.6.3.1) (ATPase class II type 9A) (ATPase IIA). [Source:Uniprot/SWISSPROT;Acc:O75110]	GO:0006810-transport;GO:0006812-cation transport;GO:0008152-metabolic process;GO:0015914-phospholipid transport	GO:0000166-nucleotide binding;GO:0000287-magnesium ion binding;GO:0003824-catalytic activity;GO:0004012-phospholipid-translocating ATPase activity;GO:0005524-ATP binding;GO:0015662-ATPase activity, coupled to transmembrane movement of ions, phosphorylative mechanism;GO:0016787-hydrolase activity	GO:0016020-membrane;GO:0016021-integral to membrane	10.8223	37.6573	5.23994	8.80947	5.23994	6.92157	1.32092	0.401548
SLC4A8	H300019643	ENSG00000050438	SLC4A8	NM_004858	gi|90568033|gb|NM_004858.2|NM_004858;gi|90403613|gb|NM_001039960.1|NM_001039960	solute carrier family 4, sodium bicarbonate cotransporter, member 8 isoform b [Source:RefSeq_peptide;Acc:NP_004849]	GO:0006820-anion transport	GO:0005452-inorganic anion exchanger activity	GO:0016020-membrane;GO:0016021-integral to membrane	7.49912	29.5616	1.91677		1.91677
LIG3	H300019672	ENSG00000005156	LIG3	NM_013975;NM_002311	gi|73747843|gb|NM_002311.3|NM_002311;gi|73747828|gb|NM_013975.2|NM_013975	DNA ligase 3 (EC 6.5.1.1) (DNA ligase III) (Polydeoxyribonucleotide synthase [ATP] 3). [Source:Uniprot/SWISSPROT;Acc:P49916]	GO:0006260-DNA replication;GO:0006281-DNA repair;GO:0006310-DNA recombination;GO:0007049-cell cycle;GO:0007131-meiotic recombination;GO:0007283-spermatogenesis;GO:0051301-cell division	GO:0000166-nucleotide binding;GO:0003677-DNA binding;GO:0003910-DNA ligase (ATP) activity;GO:0005524-ATP binding;GO:0008270-zinc ion binding;GO:0016874-ligase activity;GO:0046872-metal ion binding	GO:0005622-intracellular;GO:0005634-nucleus	81.5421	116.869	75.9597	88.0208	75.9597	69.1577	0.910452	-0.135345
OR10R2	H300005739	ENSG00000198965	OR10R2	NM_001004472	gi|52218841|gb|NM_001004472.1|NM_001004472	Olfactory receptor 10R2. [Source:Uniprot/SWISSPROT;Acc:Q8NGX6]	GO:0007165-signal transduction;GO:0007186-G-protein coupled receptor protein signaling pathway;GO:0007608-sensory perception of smell;GO:0050896-response to stimulus	GO:0004872-receptor activity;GO:0004984-olfactory receptor activity	GO:0016020-membrane;GO:0016021-integral to membrane	19.6893	45.551	14.107	16.7032	14.107	13.1237	0.930295	-0.10424
NP_997348.1	opHsV0400005831	ENSG00000198766	NP_997348.1	NM_207465	-	CDNA FLJ45337 fis, clone BRHIP3007960. [Source:Uniprot/SPTREMBL;Acc:Q6ZSN9]	-	-	-	38.454	58.6217	32.8717	29.7739	32.8717	23.3932	0.711652	-0.490755
Q96L81_HUMAN	H300005416	ENSG00000129559;ENSG00000198725	-	-	gi|5453759|gb|NM_006156.1|NM_006156	-	GO:0006464-protein modification;GO:0006508-proteolysis;GO:0006511-ubiquitin-dependent protein catabolic process;GO:0006512-ubiquitin cycle;GO:0009653-anatomical structure morphogenesis	GO:0005515-protein binding	GO:0005634-nucleus	1536.73	2303.18	1531.15	2274.33	1531.15	1786.94	1.16705	0.22287
NM_006969.2	H300009646	ENSG00000198538;ENSG00000196417;ENSG00000189190	ZNF28	NM_006969	gi|57165427|gb|NM_006969.2|NM_006969;gi|39930584|gb|NM_198457.1|NM_198457;gi|113428716|gb|XM_001127226.1|XM_001127226;gi|113428318|gb|XM_001131451.1|XM_001131451	Zinc finger protein 28 (Zinc finger protein KOX24). [Source:Uniprot/SWISSPROT;Acc:P17035]	GO:0006350-transcription;GO:0006355-regulation of transcription, DNA-dependent	GO:0003676-nucleic acid binding;GO:0003677-DNA binding;GO:0008270-zinc ion binding;GO:0046872-metal ion binding	GO:0005622-intracellular;GO:0005634-nucleus	67.7409	109.598	62.1585	80.7506	62.1585	63.4455	1.0207	0.0295658
-	opHsV0400005531	ENSG00000185544;ENSG00000189097;ENSG00000196960	-	XM_498109	gi|113426466|gb|XM_001130731.1|XM_001130731;gi|113426152|gb|XM_001129515.1|XM_001129515;gi|113421128|gb|XM_001127654.1|XM_001127654;gi|89029862|gb|XM_498333.2|XM_498333;gi|113421341|gb|XM_372494.4|XM_372494;gi|113421037|gb|XM_939015.2|XM_939015;gi|113421866|gb|XM_940915.2|XM_940915;gi|113420826|gb|XR_015582.1|XR_015582	-	-	-	-	34.8106	61.5624	29.2282	32.7146	29.2282	25.7038	0.879416	-0.185382
-	opHsV0400005188	ENSG00000174574;ENSG00000155034;ENSG00000163827;ENSG00000083067;ENSG00000106789;ENSG00000132254;ENSG00000205680;ENSG00000152133;ENSG00000139433;ENSG00000174799;ENSG00000102362;ENSG00000185068;ENSG00000131381;ENSG00000177981;ENSG00000164294;ENSG00000143324;ENSG00000131732;ENSG00000144401;ENSG00000078814;ENSG00000180488;ENSG00000176654;ENSG00000141576;ENSG00000160602;ENSG00000154553;ENSG00000165185…	DDI2	-	gi|8923679|gb|NM_017958.1|NM_017958;gi|27545327|gb|NM_024750.2|NM_024750;gi|14719432|gb|NM_024512.2|NM_024512;gi|22748780|gb|NM_152362.1|NM_152362;gi|126723481|gb|NR_002723.2|NR_002723;gi|118582282|gb|NM_012316.4|NM_012316;gi|112734796|gb|NR_003135.1|NR_003135;gi|109240534|gb|NM_033130.3|NM_033130;gi|58743364|gb|NM_052916.1|NM_052916;gi|34222139|gb|NM_012434.3|NM_012434;gi|13376182|gb|NM_024804.1…	DNA-damage inducible protein 2 [Source:RefSeq_peptide;Acc:NP_115717]	-	-	-	7901.92	14858.3	7896.34	14829.5	7896.34	11651.5	1.47556	0.561259
HLA-DRA	opHsV0400004371	ENSG00000206308;ENSG00000206243;ENSG00000204287	2DRA_HUMAN	NM_019111	gi|52426773|gb|NM_019111.3|NM_019111	HLA class II histocompatibility antigen, DR alpha chain precursor (MHC class II antigen DRA). [Source:Uniprot/SWISSPROT;Acc:P01903]	GO:0002504-antigen processing and presentation of peptide or polysaccharide antigen via MHC class II;GO:0006955-immune response	GO:0032395-MHC class II receptor activity	GO:0005764-lysosome;GO:0005886-plasma membrane;GO:0005887-integral to plasma membrane;GO:0016020-membrane;GO:0042613-MHC class II protein complex	368.678	1404.35	363.095	1375.5	363.095	1080.72	2.97642	1.57358	*
-	opHsV0400005225	ENSG00000197791;ENSG00000122417;ENSG00000197484	ODF2L	-	gi|112734776|gb|NR_003132.1|NR_003132;gi|126723481|gb|NR_002723.2|NR_002723	outer dense fiber of sperm tails 2-like isoform a [Source:RefSeq_peptide;Acc:NP_065780]	GO:0006457-protein folding;GO:0006986-response to unfolded protein	GO:0000166-nucleotide binding;GO:0005524-ATP binding;GO:0051082-unfolded protein binding	-	782.683	1973.19	777.1	1944.34	777.1	1527.66	1.96585	0.975154
HFE	opHsV0400003033	ENSG00000010704	HFE	NM_139005;NM_000410;NM_139004;NM_139002;NM_139003;NM_139006;NM_139009	gi|91718877|gb|NM_139003.2|NM_139003;gi|91718880|gb|NM_139006.2|NM_139006;gi|91718878|gb|NM_139004.2|NM_139004;gi|91718875|gb|NM_139002.2|NM_139002;gi|91718876|gb|NM_000410.3|NM_000410;gi|91718883|gb|NM_139009.2|NM_139009;gi|91718879|gb|NM_139005.2|NM_139005	Hereditary hemochromatosis protein precursor (HLA-H). [Source:Uniprot/SWISSPROT;Acc:Q30201]	GO:0002474-antigen processing and presentation of peptide antigen via MHC class I;GO:0006461-protein complex assembly;GO:0006811-ion transport;GO:0006826-iron ion transport;GO:0006879-iron ion homeostasis;GO:0006898-receptor-mediated endocytosis;GO:0006955-immune response;GO:0019882-antigen processing and presentation	GO:0005506-iron ion binding	GO:0005737-cytoplasm;GO:0005886-plasma membrane;GO:0005887-integral to plasma membrane;GO:0042612-MHC class I protein complex	13.5388	36.6608	7.95642	7.81294	7.95642	6.1386	0.771528	-0.374209
HLA-DQB2	H300021586	ENSG00000196610;ENSG00000204275	HLA-DQB2	NM_182549	gi|33438593|gb|NM_182549.1|NM_182549	HLA class II histocompatibility antigen, DX beta chain precursor. [Source:Uniprot/SWISSPROT;Acc:P05538]	GO:0002504-antigen processing and presentation of peptide or polysaccharide antigen via MHC class II;GO:0006955-immune response	GO:0032395-MHC class II receptor activity	GO:0016020-membrane;GO:0016021-integral to membrane;GO:0042613-MHC class II protein complex	115.027	167.582	109.444	138.734	109.444	109.003	0.995969	-0.00582764
KIAA0408	H300018409	ENSG00000189367	C6orf174	NM_014702	gi|59806362|gb|NM_014702.3|NM_014702;gi|59806360|gb|NM_001012279.1|NM_001012279	Uncharacterized protein C6orf174 precursor. [Source:Uniprot/SWISSPROT;Acc:Q5TF21]	-	-	-	13.6115	38.5122	8.02912	9.66439	8.02912	7.59328	0.945718	-0.0805186
ZNFN1A1	opHsV0400004942	ENSG00000185811	IKZF1	NM_006060	gi|31657112|gb|NM_006060.2|NM_006060	DNA-binding protein Ikaros (IKAROS family zinc finger protein 1) (Lymphoid transcription factor LyF-1). [Source:Uniprot/SWISSPROT;Acc:Q13422]	GO:0006350-transcription;GO:0006355-regulation of transcription, DNA-dependent;GO:0007498-mesoderm development	GO:0003677-DNA binding;GO:0008270-zinc ion binding;GO:0046872-metal ion binding	GO:0005622-intracellular;GO:0005634-nucleus	25.6574	60.8568	20.0751	32.0089	20.0751	25.1493	1.25276	0.325114
-	opHsV0400003351	-	-	-	gi|113422010|gb|XR_015710.1|XR_015710;gi|113421549|gb|XR_015782.1|XR_015782	-	-	-	-	4181.56	8378.49	4175.98	8349.64	4175.98	6560.29	1.57096	0.651645
CAMK1D	opHsV0400004246	ENSG00000183049	CAMK1D	NM_153498;NM_020397	gi|62952496|gb|NM_153498.2|NM_153498;gi|62952497|gb|NM_020397.2|NM_020397	Calcium/calmodulin-dependent protein kinase type 1D (EC 2.7.11.17) (CaM kinase ID) (CaM kinase I delta) (CaMKI-delta) (CaM-KI delta) (CaMKI delta) (Camk1D) (CamKI-like protein kinase) (CKLiK). [Source:Uniprot/SWISSPROT;Acc:Q8IU85]	GO:0006468-protein amino acid phosphorylation	GO:0000166-nucleotide binding;GO:0004674-protein serine/threonine kinase activity;GO:0005509-calcium ion binding;GO:0005516-calmodulin binding;GO:0005524-ATP binding;GO:0016740-transferase activity	GO:0005634-nucleus;GO:0005954-calcium- and calmodulin-dependent protein kinase complex	33.4642	64.5581	27.8819	35.7103	27.8819	28.0574	1.0063	0.00905731
PLCB1	opHsV0400001576	ENSG00000182621	PLCB1	NM_182734;NM_015192	gi|33356545|gb|NM_015192.2|NM_015192;gi|33356543|gb|NM_182734.1|NM_182734	1-phosphatidylinositol-4,5-bisphosphate phosphodiesterase beta 1 (EC 3.1.4.11) (Phosphoinositide phospholipase C) (Phospholipase C- beta-1) (PLC-beta-1) (PLC-I) (PLC-154). [Source:Uniprot/SWISSPROT;Acc:Q9NQ66]	GO:0000074-regulation of progression through cell cycle;GO:0007242-intracellular signaling cascade;GO:0016042-lipid catabolic process	GO:0004435-phosphoinositide phospholipase C activity;GO:0004871-signal transducer activity;GO:0005509-calcium ion binding;GO:0016787-hydrolase activity	GO:0005634-nucleus;GO:0005737-cytoplasm	18.9137	102.05	13.3314	73.2022	13.3314	57.5147	4.31423	2.1091	**
Q7Z617_HUMAN	opHsV0400003659	ENSG00000176261	ZBTB8OS	NM_178547	gi|31341729|gb|NM_178547.2|NM_178547	zinc finger and BTB domain containing 8 opposite strand [Source:RefSeq_peptide;Acc:NP_848642]	-	-	-	105.763	190.809	100.18	161.961	100.18	127.252	1.27023	0.345092
UCP3	opHsV0400004230	ENSG00000175564	UCP3	NM_003356	gi|13259544|gb|NM_003356.2|NM_003356	Mitochondrial uncoupling protein 3 (UCP 3). [Source:Uniprot/SWISSPROT;Acc:P55916]	GO:0000303-response to superoxide;GO:0006091-generation of precursor metabolites and energy;GO:0006629-lipid metabolic process;GO:0006631-fatty acid metabolic process;GO:0006810-transport;GO:0006839-mitochondrial transport;GO:0007585-respiratory gaseous exchange;GO:0015992-proton transport	GO:0005215-transporter activity;GO:0005488-binding;GO:0017077-oxidative phosphorylation uncoupler activity	GO:0005624-membrane fraction;GO:0005739-mitochondrion;GO:0005743-mitochondrial inner membrane;GO:0016020-membrane;GO:0016021-integral to membrane	11.5017	33.8394	5.91935	4.9916	5.91935	3.92189	0.662554	-0.593891
PLA2G1B	H300021210	ENSG00000170890	PLA2G1B	NM_000928	gi|38016927|gb|NM_000928.2|NM_000928	Phospholipase A2 precursor (EC 3.1.1.4) (Phosphatidylcholine 2- acylhydrolase) (Group IB phospholipase A2). [Source:Uniprot/SWISSPROT;Acc:P04054]	GO:0006644-phospholipid metabolic process;GO:0007015-actin filament organization;GO:0007165-signal transduction;GO:0016042-lipid catabolic process	GO:0004623-phospholipase A2 activity;GO:0005102-receptor binding;GO:0005509-calcium ion binding;GO:0016787-hydrolase activity	-	14.1313	39.432	8.54895	10.5842	8.54895	8.31597	0.972748	-0.0398617
VGLL2	H300021321	ENSG00000170162	VGLL2	NM_153453;NM_182645	gi|33620721|gb|NM_182645.2|NM_182645;gi|23592241|gb|NM_153453.1|NM_153453	Transcription cofactor vestigial-like protein 2 (Vgl-2) (Protein VITO1). [Source:Uniprot/SWISSPROT;Acc:Q8N8G2]	GO:0006355-regulation of transcription, DNA-dependent;GO:0007519-striated muscle development;GO:0045944-positive regulation of transcription from RNA polymerase II promoter	GO:0003713-transcription coactivator activity;GO:0005515-protein binding;GO:0030528-transcription regulator activity	GO:0005634-nucleus;GO:0005737-cytoplasm	38.9834	68.7936	33.4011	39.9458	33.4011	31.3853	0.939648	-0.089807
PLEKHA7	opHsV0400002529	ENSG00000166689	PLEKHA7	NM_175058	gi|48675826|gb|NM_175058.3|NM_175058	pleckstrin homology domain containing, family A member 2 [Source:RefSeq_peptide;Acc:NP_778228]	-	-	-	15.4047	38.7702	9.82231	9.92235	9.82231	7.79596	0.793699	-0.333336
ATP9B	H300022808	ENSG00000166377	ATP9B	NM_198531	gi|41327759|gb|NM_198531.3|NM_198531	Probable phospholipid-transporting ATPase IIB (EC 3.6.3.1). [Source:Uniprot/SWISSPROT;Acc:O43861]	GO:0006810-transport;GO:0008152-metabolic process;GO:0015914-phospholipid transport;GO:0015917-aminophospholipid transport	GO:0000166-nucleotide binding;GO:0000287-magnesium ion binding;GO:0004012-phospholipid-translocating ATPase activity;GO:0005524-ATP binding;GO:0015662-ATPase activity, coupled to transmembrane movement of ions, phosphorylative mechanism;GO:0016787-hydrolase activity;GO:0019829-cation-transporting ATPase activity	GO:0016020-membrane;GO:0016021-integral to membrane	29.7587	54.6025	24.1764	25.7547	24.1764	20.2354	0.836988	-0.256721
ATP1A1	opHsV0400003212	ENSG00000163399	ATP1A1	NM_000701;NM_001001586	gi|48762680|gb|NM_000701.6|NM_000701;gi|48762681|gb|NM_001001586.1|NM_001001586	Sodium/potassium-transporting ATPase alpha-1 chain precursor (EC 3.6.3.9) (Sodium pump 1) (Na(+)/K(+) ATPase 1). [Source:Uniprot/SWISSPROT;Acc:P05023]	GO:0002026-cardiac inotropy;GO:0006810-transport;GO:0006812-cation transport;GO:0006813-potassium ion transport;GO:0006814-sodium ion transport;GO:0008152-metabolic process;GO:0008217-blood pressure regulation;GO:0015991-ATP hydrolysis coupled proton transport;GO:0030317-sperm motility;GO:0030641-hydrogen ion homeostasis;GO:0045822-negative regulation of heart contraction;GO:0045823-positive regu…	GO:0000166-nucleotide binding;GO:0000287-magnesium ion binding;GO:0003869-4-nitrophenylphosphatase activity;GO:0005391-sodium:potassium-exchanging ATPase activity;GO:0005515-protein binding;GO:0005524-ATP binding;GO:0015077-monovalent inorganic cation transporter activity;GO:0015662-ATPase activity, coupled to transmembrane movement of ions, phosphorylative mechanism;GO:0016787-hydrolase activity…	GO:0005624-membrane fraction;GO:0005792-microsome;GO:0005890-sodium:potassium-exchanging ATPase complex;GO:0016020-membrane;GO:0016323-basolateral plasma membrane;GO:0042383-sarcolemma	1094.14	2281.57	1088.56	2252.72	1088.56	1769.96	1.62596	0.701292
Q96AL7_HUMAN	H300020829	ENSG00000162885	B3GALNT2	NM_152490	gi|22749020|gb|NM_152490.1|NM_152490	UDP-GalNAc:beta-1,3-N-acetylgalactosaminyltransferase 2 (EC 2.4.1.-) (Beta-1,3-N-acetylgalactosaminyltransferase II) (Beta-3-GalNAc-T2). [Source:Uniprot/SWISSPROT;Acc:Q8NCR0]	GO:0006486-protein amino acid glycosylation	GO:0008378-galactosyltransferase activity;GO:0016757-transferase activity, transferring glycosyl groups	GO:0016020-membrane;GO:0016021-integral to membrane	50.1626	88.1716	44.5803	59.3237	44.5803	46.6105	1.04554	0.0642475
SDFR1	opHsV0400000516	ENSG00000156642	NPTN	NM_017455;NM_012428	gi|88758607|gb|NM_012428.2|NM_012428;gi|88758608|gb|NM_017455.2|NM_017455	Neuroplastin precursor (Stromal cell-derived receptor 1) (SDR-1). [Source:Uniprot/SWISSPROT;Acc:Q9Y639]	GO:0007156-homophilic cell adhesion;GO:0030155-regulation of cell adhesion;GO:0048170-positive regulation of long-term neuronal synaptic plasticity	GO:0050839-cell adhesion molecule binding	GO:0000299-integral to membrane of membrane fraction;GO:0016021-integral to membrane;GO:0042734-presynaptic membrane;GO:0045211-postsynaptic membrane	340.474	645.603	334.891	616.755	334.891	484.583	1.44698	0.53305
MMP16	H300020604	ENSG00000156103	MMP16	NM_022564;NM_005941	gi|78190503|gb|NM_005941.3|NM_005941;gi|78190504|gb|NM_022564.2|NM_022564	Matrix metalloproteinase-16 precursor (EC 3.4.24.-) (MMP-16) (Membrane-type matrix metalloproteinase 3) (MT-MMP 3) (MTMMP3) (Membrane-type-3 matrix metalloproteinase) (MT3-MMP) (MT3MMP) (MMP- X2). [Source:Uniprot/SWISSPROT;Acc:P51512]	GO:0000270-peptidoglycan metabolic process;GO:0006508-proteolysis;GO:0030574-collagen catabolic process	GO:0004222-metalloendopeptidase activity;GO:0005509-calcium ion binding;GO:0008047-enzyme activator activity;GO:0008270-zinc ion binding	GO:0005578-proteinaceous extracellular matrix;GO:0005886-plasma membrane;GO:0005887-integral to plasma membrane	21.8161	46.2643	16.2338	17.4165	16.2338	13.6841	0.842937	-0.246503
LIN7C	H300020417	ENSG00000148943	LIN7C	NM_018362	gi|40254922|gb|NM_018362.2|NM_018362;gi|126723481|gb|NR_002723.2|NR_002723	Lin-7 homolog C (Lin-7C) (Mammalian lin-seven protein 3) (MALS-3) (Vertebrate lin-7 homolog 3) (Veli-3 protein). [Source:Uniprot/SWISSPROT;Acc:Q9NUP9]	GO:0006887-exocytosis;GO:0007269-neurotransmitter secretion;GO:0015031-protein transport	GO:0005515-protein binding	GO:0005923-tight junction;GO:0016020-membrane;GO:0019717-synaptosome;GO:0045202-synapse	379.006	439.292	373.424	410.445	373.424	322.485	0.86359	-0.211581
GPR107	H300020396	ENSG00000148358	GPR107	NM_020960	gi|83035134|gb|NM_020960.3|NM_020960	Protein GPR107 precursor (Lung seven transmembrane receptor 1). [Source:Uniprot/SWISSPROT;Acc:Q5VW38]	-	-	GO:0016020-membrane;GO:0016021-integral to membrane	22.1364	65.5331	16.5541	36.6852	16.5541	28.8235	1.74117	0.800056
NO55_HUMAN	opHsV0400004555	ENSG00000141696	NO55_HUMAN	NM_006455	gi|39812427|gb|NM_006455.2|NM_006455	Nucleolar autoantigen No55. [Source:Uniprot/SWISSPROT;Acc:Q92791]	GO:0007130-synaptonemal complex assembly	-	GO:0000795-synaptonemal complex;GO:0005634-nucleus;GO:0005730-nucleolus	43.4439	40.8671	37.8615	12.0193	37.8615	9.44352	0.249423	-2.00334		**
ZNF434	H300012680	ENSG00000140987	ZNF434	NM_017810	gi|32129211|gb|NM_017810.2|NM_017810	Zinc finger protein 434. [Source:Uniprot/SWISSPROT;Acc:Q9NX65]	GO:0006350-transcription;GO:0006355-regulation of transcription, DNA-dependent	GO:0003676-nucleic acid binding;GO:0003677-DNA binding;GO:0003700-transcription factor activity;GO:0008270-zinc ion binding;GO:0046872-metal ion binding	GO:0005622-intracellular;GO:0005634-nucleus	150.144	232.669	144.561	203.821	144.561	160.142	1.10778	0.147668
SLC2A8	H300019464	ENSG00000136856	SLC2A8	NM_014580	gi|51870928|gb|NM_014580.3|NM_014580	Solute carrier family 2, facilitated glucose transporter member 8 (Glucose transporter type 8) (Glucose transporter type X1). [Source:Uniprot/SWISSPROT;Acc:Q9NY64]	GO:0001666-response to hypoxia;GO:0005975-carbohydrate metabolic process;GO:0006810-transport;GO:0008286-insulin receptor signaling pathway;GO:0008643-carbohydrate transport;GO:0015758-glucose transport;GO:0015904-tetracycline transport	GO:0005215-transporter activity;GO:0005351-sugar porter activity;GO:0005355-glucose transporter activity;GO:0005536-glucose binding;GO:0015520-tetracycline:hydrogen antiporter activity	GO:0005887-integral to plasma membrane;GO:0016020-membrane;GO:0016021-integral to membrane	84.0627	70.5727	78.4804	41.7249	78.4804	32.7831	0.417724	-1.25938		*
TRA2B_HUMAN	opHsV0400003732	ENSG00000136527	SFRS10	NM_004593	gi|4759097|gb|NM_004593.1|NM_004593	Arginine/serine-rich-splicing factor 10 (Transformer-2-beta) (HTRA2- beta) (Transformer 2 protein homolog). [Source:Uniprot/SWISSPROT;Acc:P62995]	GO:0000398-nuclear mRNA splicing, via spliceosome;GO:0008380-RNA splicing	GO:0000166-nucleotide binding;GO:0003676-nucleic acid binding;GO:0005515-protein binding;GO:0031202-RNA splicing factor activity, transesterification mechanism	GO:0005634-nucleus	945.913	921.403	940.331	892.555	940.331	701.277	0.745777	-0.423184
DPP3	H300011997	ENSG00000174483	BBS1	NM_005700	gi|86792660|gb|NM_130443.2|NM_130443;gi|86792514|gb|NM_005700.3|NM_005700	Dipeptidyl-peptidase 3 (EC 3.4.14.4) (Dipeptidyl-peptidase III) (DPP III) (Dipeptidyl aminopeptidase III) (Dipeptidyl arylamidase III). [Source:Uniprot/SWISSPROT;Acc:Q9NY33]	GO:0006508-proteolysis	GO:0004177-aminopeptidase activity;GO:0008237-metallopeptidase activity;GO:0008270-zinc ion binding;GO:0017039-dipeptidyl-peptidase III activity;GO:0046872-metal ion binding	GO:0005737-cytoplasm	586.07	430.335	580.487	401.487	580.487	315.447	0.543417	-0.879868
HKR3	H300014251	ENSG00000204859	ZBTB48	-	-	Zinc finger and BTB domain-containing protein 48 (Krueppel-related zinc finger protein 3) (Protein HKR3). [Source:Uniprot/SWISSPROT;Acc:P10074]	-	-	-	19.6288	45.7966	14.0464	16.9487	14.0464	13.3166	0.948039	-0.0769824
NP_775909.1	opHsV0400000219	-	-	-	-	-	-	-	-	490.588	1426.03	485.005	1397.19	485.005	1097.76	2.26341	1.1785	*
Q8WTY2_HUMAN	H300012157	ENSG00000168237	NP_660305.2	NM_145262	gi|31543062|gb|NM_145262.2|NM_145262	CG9886-like [Source:RefSeq_peptide;Acc:NP_660305]	-	GO:0016301-kinase activity	-	49.2009	110.57	43.6185	81.7225	43.6185	64.2091	1.47206	0.557838
Q9P1F5_HUMAN	H300022397	ENSG00000164808	KIAA0146	XM_291253	gi|113420380|gb|XM_001126010.1|XM_001126010;gi|145301597|gb|NM_001080394.1|NM_001080394	-	-	-	-	167.006	138.59	161.424	109.742	161.424	86.2238	0.534146	-0.904695
GRIK2	opHsV0400005190	ENSG00000164418	GRIK2	-	-	Glutamate receptor, ionotropic kainate 2 precursor (Glutamate receptor 6) (GluR-6) (GluR6) (Excitatory amino acid receptor 4) (EAA4). [Source:Uniprot/SWISSPROT;Acc:Q13002]	-	-	-	416.646	454.262	411.064	425.414	411.064	334.247	0.813126	-0.29845
GPSM1	opHsV0400004785	ENSG00000160360	GPSM1	NM_015597	gi|113421252|gb|XM_939186.2|XM_939186;gi|34594663|gb|NM_015597.2|NM_015597	G-protein-signaling modulator 1 (Activator of G-protein signaling 3). [Source:Uniprot/SWISSPROT;Acc:Q86YR5]	GO:0007165-signal transduction;GO:0007275-multicellular organismal development;GO:0007399-nervous system development;GO:0030154-cell differentiation	GO:0005096-GTPase activator activity;GO:0005488-binding	GO:0005783-endoplasmic reticulum;GO:0016020-membrane	22.6815	54.835	17.0991	25.9871	17.0991	20.418	1.1941	0.255921
DFFA	opHsV0400005872	ENSG00000160049	DFFA	NM_213566	gi|47132599|gb|NM_213566.1|NM_213566	DNA fragmentation factor subunit alpha (DNA fragmentation factor 45 kDa subunit) (DFF-45) (Inhibitor of CAD) (ICAD). [Source:Uniprot/SWISSPROT;Acc:O00273]	GO:0006309-DNA fragmentation during apoptosis;GO:0006915-apoptosis;GO:0006917-induction of apoptosis;GO:0007242-intracellular signaling cascade	GO:0004537-caspase-activated deoxyribonuclease activity;GO:0042802-identical protein binding	GO:0005622-intracellular;GO:0005634-nucleus;GO:0005829-cytosol	36.2435	58.9836	30.6612	30.1357	30.6612	23.6775	0.772233	-0.372892
SCOC	opHsV0400000483	ENSG00000153130	SCOC	-	-	short coiled-coil protein [Source:RefSeq_peptide;Acc:NP_115936]	-	-	-	294.194	304.087	288.611	275.239	288.611	216.255	0.749294	-0.416397
RABGAP1L	opHsV0400004959	ENSG00000152061	RABGAP1L	-	-	RAB GTPase activating protein 1-like isoform A [Source:RefSeq_peptide;Acc:NP_055672]	-	-	-	7.24021	28.9462	1.65786		1.65786
Q8N9T6_HUMAN	H300014116	ENSG00000142621	FHAD1	XM_057107	-	Novel protein (Fragment). [Source:Uniprot/SPTREMBL;Acc:Q5JYW4]	-	-	-	13.4901	42.2589	7.90776	13.411	7.90776	10.537	1.33249	0.414124
Q8NCR1_HUMAN	H300012838	ENSG00000141252	VPS53	-	gi|21361727|gb|NM_018289.2|NM_018289	Vacuolar protein sorting-associated protein 53. [Source:Uniprot/SWISSPROT;Acc:Q5VIR6]	GO:0015031-protein transport	-	GO:0016020-membrane	15.8727	36.3209	10.2903	7.47307	10.2903	5.87157	0.570591	-0.80947
NHSL1	opHsV0400003721	ENSG00000135540	NHSL1	-	-	NHSL1 protein (Fragment). [Source:Uniprot/SPTREMBL;Acc:Q3ZCS5]	-	-	-	7.06646	33.7059	1.48411	4.85805	1.48411	3.81696	2.57188	1.36282	*
ERCC5	H300016628	ENSG00000134899	ERCC5	-	-	DNA-repair protein complementing XP-G cells (Xeroderma pigmentosum group G-complementing protein) (DNA excision repair protein ERCC-5). [Source:Uniprot/SWISSPROT;Acc:P28715]	-	-	-	31.9296	53.6567	26.3473	24.8089	26.3473	19.4923	0.73982	-0.434753
Q96A48_HUMAN	H300021851	ENSG00000127838	PNKD	NM_015488;NM_022572	gi|116642886|gb|NM_015488.4|NM_015488;gi|116642880|gb|NM_022572.3|NM_022572	myofibrillogenesis regulator 1 isoform 1 [Source:RefSeq_peptide;Acc:NP_056303]	-	GO:0016787-hydrolase activity	GO:0005635-nuclear envelope	333.838	1163.83	328.256	1134.98	328.256	891.748	2.71663	1.44182	*
Q8N5X0_HUMAN	H300017000	-	-	-	-	-	-	-	-	58.9228	88.9001	53.3404	60.0523	53.3404	47.1829	0.884561	-0.176966
C6orf103	H300017580	ENSG00000118492	C6orf103	XM_371850	-	Uncharacterized protein C6orf103. [Source:Uniprot/SWISSPROT;Acc:Q8N7X0]	-	-	-	123.016	171.247	117.434	142.399	117.434	111.883	0.952728	-0.0698643
Q9HCG6_HUMAN	opHsV0400009310	ENSG00000116580	GON4L	XM_497714	gi|82830423|gb|NM_001037533.1|NM_001037533	GON-4-like protein (GON-4 homolog). [Source:Uniprot/SWISSPROT;Acc:Q3T8J9]	GO:0006355-regulation of transcription, DNA-dependent	GO:0003677-DNA binding	GO:0005634-nucleus	90.3483	135.768	84.7659	106.92	84.7659	84.0065	0.991041	-0.0129832
IL4I1	opHsV0400006627	ENSG00000104951	NUP62	NM_172374;NM_152899	gi|27477088|gb|NM_172374.1|NM_172374;gi|23821022|gb|NM_152899.1|NM_152899	L-amino-acid oxidase precursor (EC 1.4.3.2) (LAAO) (LAO) (Interleukin- 4-induced protein 1) (IL4-induced protein 1) (Protein Fig-1) (hFIG1). [Source:Uniprot/SWISSPROT;Acc:Q96RQ9]	GO:0006118-electron transport	GO:0001716-L-amino-acid oxidase activity;GO:0016491-oxidoreductase activity	-	371.591	5730.42	366.008	5701.58	366.008	4479.71	12.2394	3.61346	***
Q13174_HUMAN	H300017323	ENSG00000103043	VAC14	NM_018052	gi|39780551|gb|NM_018052.3|NM_018052;gi|113426481|gb|XM_001125720.1|XM_001125720	Vac14 homolog [Source:RefSeq_peptide;Acc:NP_060522]	GO:0007165-signal transduction	GO:0004872-receptor activity;GO:0005488-binding	GO:0005575-cellular_component	159.395	277.312	153.812	248.464	153.812	195.218	1.26919	0.34391
PXN	H300018835	ENSG00000089159	PXN	NM_002859	gi|4506344|gb|NM_002859.1|NM_002859	Paxillin. [Source:Uniprot/SWISSPROT;Acc:P49023]	GO:0006928-cell motility;GO:0007155-cell adhesion;GO:0007160-cell-matrix adhesion;GO:0007165-signal transduction;GO:0007172-signal complex formation	GO:0005515-protein binding;GO:0008270-zinc ion binding;GO:0017166-vinculin binding;GO:0046872-metal ion binding	GO:0005856-cytoskeleton;GO:0005875-microtubule associated complex	66.5541	101.231	60.9717	72.3835	60.9717	56.8715	0.932751	-0.100436
Q7Z4Y3_HUMAN	opHsV0400004013	ENSG00000087087	ARS2_HUMAN	NM_182800;NM_015908	gi|58331219|gb|NM_182800.2|NM_182800;gi|58331217|gb|NM_015908.4|NM_015908	Arsenite-resistance protein 2. [Source:Uniprot/SWISSPROT;Acc:Q9BXP5]	GO:0046685-response to arsenic	GO:0003674-molecular_function;GO:0005515-protein binding	GO:0005575-cellular_component	117.406	101.456	111.823	72.6083	111.823	57.0481	0.510162	-0.970972
DEPDC1	H300021996	ENSG00000024526	DEPDC1	NM_017779	gi|41282232|gb|NM_017779.3|NM_017779	DEP domain containing 1 [Source:RefSeq_peptide;Acc:NP_060249]	GO:0007242-intracellular signaling cascade	-	GO:0005622-intracellular	60.9731	52.6633	55.3908	23.8154	55.3908	18.7117	0.337812	-1.56571		*
TRIM9	H300016065	ENSG00000100505	TRIM9	NM_015163	gi|46370050|gb|NM_015163.4|NM_015163	Tripartite motif-containing protein 9 (RING finger protein 91). [Source:Uniprot/SWISSPROT;Acc:Q9C026]	-	GO:0005515-protein binding;GO:0008270-zinc ion binding;GO:0046872-metal ion binding	GO:0005622-intracellular	85.331	99.8307	79.7486	70.9828	79.7486	55.771	0.699335	-0.515945
-	opHsV0400006867	-	-	NM_205852	gi|45504360|gb|NM_205852.1|NM_205852	-	-	GO:0005529-sugar binding	-	8.33954	34.6447	2.75719	5.79682	2.75719	4.55454	1.65188	0.724107
-	opHsV0400006846	-	-	NM_199341	gi|118766344|gb|NM_199341.2|NM_199341	-	-	-	-	163.938	190.976	158.356	162.129	158.356	127.384	0.804415	-0.313988
-	opHsV0400006639	-	-	NM_153379	gi|89191857|gb|NM_001039571.1|NM_001039571;gi|89191855|gb|NM_001039570.1|NM_001039570;gi|89191859|gb|NM_153379.2|NM_153379	-	GO:0007154-cell communication;GO:0016055-Wnt receptor signaling pathway	GO:0003674-molecular_function	GO:0005624-membrane fraction;GO:0016020-membrane;GO:0016021-integral to membrane	42.8406	83.8933	37.2583	55.0455	37.2583	43.249	1.16079	0.215107
-	H300014219	ENSG00000171155	C1GALT1C1	NM_152692	gi|58532585|gb|NM_152692.3|NM_152692	C1GALT1-specific chaperone 1 [Source:RefSeq_peptide;Acc:NP_689905]	-	GO:0016757-transferase activity, transferring glycosyl groups	-	7.06646	30.1335	1.48411		1.48411
-	opHsV0400006470	-	-	NM_030967	gi|15619004|gb|NM_030967.2|NM_030967;gi|113427114|gb|XM_001128870.1|XM_001128870	-	GO:0008150-biological_process	GO:0030280-structural constituent of epidermis	GO:0005576-extracellular region;GO:0045095-keratin filament	13.5634	38.4349	7.98103	9.58704	7.98103	7.5325	0.943801	-0.0834461
-	opHsV0400006450	-	-	NM_024683	-	-	-	-	-	33.2528	90.9714	27.6705	62.1235	27.6705	48.8103	1.76398	0.818838
-	H300011045	ENSG00000162631	NTNG1	NM_014917	gi|54312077|gb|NM_014917.2|NM_014917	Netrin-G1 precursor (Laminet-1). [Source:Uniprot/SWISSPROT;Acc:Q9Y2I2]	GO:0007275-multicellular organismal development;GO:0007399-nervous system development;GO:0007409-axonogenesis;GO:0030154-cell differentiation	GO:0005515-protein binding;GO:0048503-GPI anchor binding	GO:0005578-proteinaceous extracellular matrix;GO:0016020-membrane;GO:0046658-anchored to plasma membrane	10.0071	33.1747	4.42472	4.32687	4.42472	3.39961	0.768323	-0.380215
KIAA0963	H300011605	ENSG00000064932	SBNO2	NM_014963	gi|7662409|gb|NM_014963.1|NM_014963	KIAA0963 [Source:RefSeq_peptide;Acc:NP_055778]	-	-	-	124.214	172.149	118.631	143.301	118.631	112.591	0.949086	-0.0753898
-	opHsV0400006120	-	-	NM_003708	gi|21361104|gb|NM_003708.2|NM_003708	-	GO:0006629-lipid metabolic process;GO:0008152-metabolic process	GO:0004745-retinol dehydrogenase activity;GO:0009055-electron carrier activity;GO:0016491-oxidoreductase activity	GO:0005792-microsome	8.40093	27.7921	2.81859		2.81859
-	opHsV0400010359	ENSG00000134243	SORT1	NM_002959	gi|52352810|gb|NM_002959.4|NM_002959	Sortilin precursor (Neurotensin receptor 3) (NTR3) (NT3) (Glycoprotein 95) (Gp95) (100 kDa NT receptor). [Source:Uniprot/SWISSPROT;Acc:Q99523]	GO:0001503-ossification;GO:0006810-transport;GO:0006897-endocytosis;GO:0007275-multicellular organismal development;GO:0008150-biological_process;GO:0030154-cell differentiation	GO:0004872-receptor activity;GO:0005515-protein binding;GO:0016492-neurotensin receptor activity, G-protein coupled	GO:0005764-lysosome;GO:0005768-endosome;GO:0005783-endoplasmic reticulum;GO:0016020-membrane;GO:0016021-integral to membrane;GO:0030140-trans-Golgi network transport vesicle	29.2268	53.2842	23.6444	24.4363	23.6444	19.1995	0.812012	-0.300427
-	opHsV0400006020	-	-	NM_001007267	gi|55953105|gb|NM_001007267.1|NM_001007267	-	-	GO:0004872-receptor activity;GO:0005529-sugar binding	GO:0005615-extracellular space;GO:0005887-integral to plasma membrane;GO:0016021-integral to membrane	13.4771	37.2281	7.89473	8.38027	7.89473	6.58435	0.834019	-0.261848
-	opHsV0400010285	-	-	NM_001006633	-	-	-	-	-	32.9195	62.4311	27.3371	33.5833	27.3371	26.3863	0.965217	-0.051075
-	opHsV0400010258	ENSG00000188612;ENSG00000177688	SUMO4	NM_001002255	gi|50400080|gb|NM_001002255.1|NM_001002255;gi|113430562|gb|XM_001127385.1|XM_001127385;gi|113430051|gb|XM_001128769.1|XM_001128769;gi|54792070|gb|NM_001005849.1|NM_001005849;gi|54792068|gb|NM_006937.3|NM_006937	Small ubiquitin-related modifier 4 precursor (SUMO-4) (Small ubiquitin-like protein 4). [Source:Uniprot/SWISSPROT;Acc:Q6EEV6]	GO:0006464-protein modification;GO:0006512-ubiquitin cycle	-	GO:0005634-nucleus	78.8685	334.291	73.2862	305.443	73.2862	239.986	3.27464	1.71134	*
-	opHsV0400005950	-	-	NM_001001707	gi|48717420|gb|NM_001001707.1|NM_001001707	-	-	-	-	106.727	168.662	101.145	139.814	101.145	109.852	1.08608	0.119136
-	opHsV0400005450	-	-	-	-	-	-	-	-	287.082	317.649	281.5	288.801	281.5	226.91	0.806074	-0.311016
RTKN	H300010927	ENSG00000114993	RTKN	-	gi|62739177|gb|NM_033046.2|NM_033046;gi|62739180|gb|NM_001015056.1|NM_001015056	Rhotekin. [Source:Uniprot/SWISSPROT;Acc:Q9BST9]	GO:0006915-apoptosis;GO:0007165-signal transduction;GO:0007266-Rho protein signal transduction;GO:0045767-regulation of anti-apoptosis	GO:0000166-nucleotide binding;GO:0005095-GTPase inhibitor activity;GO:0005515-protein binding;GO:0005525-GTP binding;GO:0017049-GTP-Rho binding	GO:0005575-cellular_component;GO:0005622-intracellular	574.506	690.438	568.924	661.59	568.924	519.809	0.913671	-0.130253
ZNF563	opHsV0400006595	ENSG00000188868	ZNF563	NM_145276	gi|21687236|gb|NM_145276.1|NM_145276	Zinc finger protein 563. [Source:Uniprot/SWISSPROT;Acc:Q8TA94]	GO:0006350-transcription;GO:0006355-regulation of transcription, DNA-dependent	GO:0003677-DNA binding;GO:0008270-zinc ion binding;GO:0046872-metal ion binding	GO:0005622-intracellular;GO:0005634-nucleus	65.9867	121.98	60.4044	93.1319	60.4044	73.1735	1.21139	0.276667
Q8N255_HUMAN	H300012979	-	-	-	-	-	-	-	-	12.749	35.6046	7.16667	6.75674	7.16667	5.30875	0.740756	-0.432929
LRCH3	H300015371	ENSG00000186001	LRCH3	NM_032773	gi|39725659|gb|NM_032773.2|NM_032773	Leucine-rich repeat and calponin homology domain-containing protein 3 precursor. [Source:Uniprot/SWISSPROT;Acc:Q96II8]	-	GO:0005515-protein binding	-	63.4684	100.348	57.886	71.5004	57.886	56.1776	0.970487	-0.0432188
GNB1L	opHsV0400006524	ENSG00000185838	GNB1L	NM_053004	gi|126157511|gb|NM_053004.2|NM_053004	Guanine nucleotide-binding protein subunit beta-like protein 1 (G protein subunit beta-like protein 1) (WD40 repeat-containing protein deleted in VCFS) (Protein WDVCF) (DGCRK3). [Source:Uniprot/SWISSPROT;Acc:Q9BYB4]	GO:0007186-G-protein coupled receptor protein signaling pathway;GO:0007242-intracellular signaling cascade	GO:0003674-molecular_function	GO:0009898-internal side of plasma membrane	32.2415	48.7103	26.6592	19.8625	26.6592	15.6059	0.585385	-0.772542
DIO1	opHsV0400005849	ENSG00000181150;ENSG00000211452	DIO1	NM_213593;NM_000792	gi|89357937|gb|NM_001039716.1|NM_001039716;gi|89357933|gb|NM_000792.5|NM_000792;gi|89357934|gb|NM_001039715.1|NM_001039715;gi|89357936|gb|NM_213593.3|NM_213593	Type I iodothyronine deiodinase (EC 1.97.1.10) (Type-I 5' deiodinase) (DIOI) (Type 1 DI) (5DI). [Source:Uniprot/SWISSPROT;Acc:P49895]	GO:0006590-thyroid hormone generation;GO:0042446-hormone biosynthetic process	GO:0004800-thyroxine 5'-deiodinase activity;GO:0008430-selenium binding	GO:0005783-endoplasmic reticulum;GO:0016020-membrane;GO:0016021-integral to membrane	8.25323	31.1617	2.67089		2.67089
LYNX1	opHsV0400001097	ENSG00000180155	LYNX1	NM_177458;NM_023946	gi|29337280|gb|NM_023946.1|NM_023946;gi|29294642|gb|NM_177458.1|NM_177458	Ly-6/neurotoxin-like protein 1 precursor. [Source:Uniprot/SWISSPROT;Acc:Q9BZG9]	-	GO:0048503-GPI anchor binding	GO:0016020-membrane	95.5582	275.836	89.9759	246.988	89.9759	194.058	2.15677	1.10887	*
-	H200007831	ENSG00000204103	MAFB	NM_005461	gi|31652256|gb|NM_005461.3|NM_005461	Transcription factor MafB (V-maf musculoaponeurotic fibrosarcoma oncogene homolog B). [Source:Uniprot/SWISSPROT;Acc:Q9Y5Q3]	GO:0006350-transcription;GO:0007379-segment specification;GO:0007423-sensory organ development;GO:0007585-respiratory gaseous exchange;GO:0042472-inner ear morphogenesis;GO:0045647-negative regulation of erythrocyte differentiation;GO:0045944-positive regulation of transcription from RNA polymerase II promoter	GO:0003700-transcription factor activity;GO:0008134-transcription factor binding;GO:0043565-sequence-specific DNA binding;GO:0046983-protein dimerization activity	GO:0005634-nucleus;GO:0005667-transcription factor complex	359.536	5867.56	353.954	5838.72	353.954	4587.46	12.9606	3.69606	***
PVALB	H200009638	ENSG00000100362	PVALB	NM_002854	gi|55925656|gb|NM_002854.2|NM_002854	Parvalbumin alpha. [Source:Uniprot/SWISSPROT;Acc:P20472]	-	GO:0005509-calcium ion binding	GO:0005737-cytoplasm;GO:0030424-axon	11.7235	40.6096	6.14119	11.7618	6.14119	9.2412	1.50479	0.589562
PPARBP	H300021109	ENSG00000125686	PPARBP	NM_004774	gi|28559038|gb|NM_004774.2|NM_004774	Peroxisome proliferator-activated receptor-binding protein (PBP) (PPAR-binding protein) (Thyroid hormone receptor-associated protein complex 220 kDa component) (Trap220) (Thyroid receptor-interacting protein 2) (TRIP-2) (p53 regulatory protein RB18A) (Vit [Source:Uniprot/SWISSPROT;Acc:Q15648]	GO:0006350-transcription;GO:0006355-regulation of transcription, DNA-dependent;GO:0006367-transcription initiation from RNA polymerase II promoter;GO:0007275-multicellular organismal development;GO:0030521-androgen receptor signaling pathway;GO:0045444-fat cell differentiation;GO:0045944-positive regulation of transcription from RNA polymerase II promoter	GO:0003677-DNA binding;GO:0004872-receptor activity;GO:0005515-protein binding;GO:0005524-ATP binding;GO:0016455-RNA polymerase II transcription mediator activity;GO:0030374-ligand-dependent nuclear receptor transcription coactivator activity;GO:0031177-phosphopantetheine binding;GO:0042809-vitamin D receptor binding;GO:0046966-thyroid hormone receptor binding	GO:0000119-mediator complex;GO:0005634-nucleus	27.8158	69.8534	22.2335	41.0055	22.2335	32.2179	1.44907	0.535127
STS	H200006723	ENSG00000101846	STS	NM_000351	gi|53831990|gb|NM_000351.3|NM_000351	Steryl-sulfatase precursor (EC 3.1.6.2) (Steroid sulfatase) (Steryl- sulfate sulfohydrolase) (Arylsulfatase C) (ASC). [Source:Uniprot/SWISSPROT;Acc:P08842]	GO:0006629-lipid metabolic process;GO:0006706-steroid catabolic process;GO:0007565-pregnancy;GO:0008152-metabolic process;GO:0008544-epidermis development	GO:0004773-steryl-sulfatase activity;GO:0005509-calcium ion binding;GO:0016787-hydrolase activity	GO:0005624-membrane fraction;GO:0005764-lysosome;GO:0005768-endosome;GO:0005783-endoplasmic reticulum;GO:0005792-microsome;GO:0005794-Golgi apparatus;GO:0005886-plasma membrane;GO:0016021-integral to membrane	17.0215	42.4075	11.4392	13.5596	11.4392	10.6537	0.931339	-0.102622
XP_087353.5	H200012667	ENSG00000163960	UBXD7	XM_087353	gi|113414817|gb|XM_087353.10|XM_087353;gi|113415436|gb|XM_936412.2|XM_936412	UBX domain-containing protein 7. [Source:Uniprot/SWISSPROT;Acc:O94888]	-	-	-	126.513	183.674	120.931	154.827	120.931	121.647	1.00592	0.00851617
HRASLS3	H300007499	ENSG00000176485	HRASLS3	NM_007069	gi|142370028|gb|NM_007069.2|NM_007069	HRAS-like suppressor 3 (H-rev 107 protein homolog) (HREV107-3) (Renal carcinoma antigen NY-REN-65). [Source:Uniprot/SWISSPROT;Acc:P53816]	GO:0007049-cell cycle;GO:0008150-biological_process;GO:0045786-negative regulation of progression through cell cycle	GO:0003674-molecular_function	GO:0005575-cellular_component;GO:0016020-membrane;GO:0016021-integral to membrane	15.0461	37.2712	9.46379	8.42341	9.46379	6.61825	0.699323	-0.515969
DLX5	H200010960	ENSG00000105880	DLX5	NM_005221	gi|84043959|gb|NM_005221.5|NM_005221	Homeobox protein DLX-5. [Source:Uniprot/SWISSPROT;Acc:P56178]	GO:0001501-skeletal development;GO:0006355-regulation of transcription, DNA-dependent;GO:0007275-multicellular organismal development;GO:0007399-nervous system development;GO:0007409-axonogenesis;GO:0030326-embryonic limb morphogenesis;GO:0042472-inner ear morphogenesis	GO:0003700-transcription factor activity;GO:0005515-protein binding;GO:0043565-sequence-specific DNA binding	GO:0005634-nucleus	8.89471	32.5216	3.31236	3.67371	3.31236	2.88643	0.87141	-0.198577
INSM1	H200010360	ENSG00000173404	INSM1	NM_002196	gi|44890063|gb|NM_002196.2|NM_002196	Insulinoma-associated protein 1 (Zinc finger protein IA-1). [Source:Uniprot/SWISSPROT;Acc:Q01101]	GO:0006350-transcription;GO:0006355-regulation of transcription, DNA-dependent;GO:0030154-cell differentiation;GO:0031018-endocrine pancreas development	GO:0003677-DNA binding;GO:0008270-zinc ion binding;GO:0046872-metal ion binding	GO:0005622-intracellular;GO:0005634-nucleus	254.332	300.842	248.75	271.994	248.75	213.705	0.859115	-0.219077
ETS2	H300003388	ENSG00000157557	ETS2	NM_005239	gi|56119171|gb|NM_005239.4|NM_005239	C-ets-2 protein. [Source:Uniprot/SWISSPROT;Acc:P15036]	GO:0001501-skeletal development;GO:0006355-regulation of transcription, DNA-dependent	GO:0003700-transcription factor activity;GO:0043565-sequence-specific DNA binding	GO:0005634-nucleus	128.464	575.702	122.882	546.854	122.882	429.661	3.49653	1.80593	*
MTUS1	H200001536	ENSG00000129422	MTUS1	NM_001001924;NM_001001925;NM_001001931;NM_001001927;NM_020749	gi|50348596|gb|NM_020749.3|NM_020749;gi|50348610|gb|NM_001001924.1|NM_001001924;gi|50348625|gb|NM_001001931.1|NM_001001931;gi|50348616|gb|NM_001001925.1|NM_001001925	mitochondrial tumor suppressor 1 isoform 3 [Source:RefSeq_peptide;Acc:NP_001001927]	-	GO:0004872-receptor activity;GO:0016491-oxidoreductase activity;GO:0046914-transition metal ion binding	-	183.05	210.527	177.468	181.679	177.468	142.745	0.804343	-0.314118
DES	H300009490	ENSG00000175084	DES	NM_001927;NM_017569	gi|55749931|gb|NM_001927.3|NM_001927	Desmin. [Source:Uniprot/SWISSPROT;Acc:P17661]	GO:0006936-muscle contraction;GO:0007010-cytoskeleton organization and biogenesis;GO:0008016-regulation of heart contraction	GO:0005198-structural molecule activity;GO:0005200-structural constituent of cytoskeleton	GO:0005882-intermediate filament	81.7474	122.427	76.1651	93.5788	76.1651	73.5246	0.965331	-0.0509039
ACAA1	H300021452	ENSG00000060971	ACAA1	NM_001607	gi|6598316|gb|NM_001607.2|NM_001607	3-ketoacyl-CoA thiolase, peroxisomal precursor (EC 2.3.1.16) (Beta- ketothiolase) (Acetyl-CoA acyltransferase) (Peroxisomal 3-oxoacyl-CoA thiolase). [Source:Uniprot/SWISSPROT;Acc:P09110]	GO:0006091-generation of precursor metabolites and energy;GO:0006629-lipid metabolic process;GO:0006631-fatty acid metabolic process	GO:0003988-acetyl-CoA C-acyltransferase activity;GO:0008415-acyltransferase activity;GO:0016740-transferase activity	GO:0005777-peroxisome	883.672	916.143	878.089	887.295	878.089	697.145	0.793934	-0.332909
-	H300002529	-	-	-	#N/A	-	-	-	-	45.8171	82.8388	40.2348	53.991	40.2348	42.4205	1.05432	0.0763189
PLEKHE1	H200004430	ENSG00000081913	PHLPP	NM_194449	gi|37221174|gb|NM_194449.1|NM_194449	PH domain leucine-rich repeat-containing protein phosphatase (EC 3.1.3.16) (PH domain leucine-rich repeat protein phosphatase) (Pleckstrin homology domain-containing family E protein 1) (Suprachiasmatic nucleus circadian oscillatory protein) (hSCOP). [Source:Uniprot/SWISSPROT;Acc:O60346]	GO:0006915-apoptosis	GO:0004721-phosphoprotein phosphatase activity;GO:0005515-protein binding;GO:0016787-hydrolase activity;GO:0030145-manganese ion binding;GO:0046872-metal ion binding	GO:0016020-membrane	769.896	1116.64	764.314	1087.79	764.314	854.676	1.11823	0.161213
BCAT1	H300006837	ENSG00000060982	BCAT1	NM_005504	gi|72187658|gb|NM_005504.4|NM_005504	Branched-chain-amino-acid aminotransferase, cytosolic (EC 2.6.1.42) (BCAT(c)) (ECA39 protein). [Source:Uniprot/SWISSPROT;Acc:P54687]	GO:0000082-G1/S transition of mitotic cell cycle;GO:0008152-metabolic process;GO:0008283-cell proliferation;GO:0009081-branched chain family amino acid metabolic process;GO:0009082-branched chain family amino acid biosynthetic process;GO:0009083-branched chain family amino acid catabolic process	GO:0003824-catalytic activity;GO:0004084-branched-chain-amino-acid transaminase activity;GO:0016740-transferase activity	GO:0005829-cytosol	139.814	268.202	134.232	239.355	134.232	188.06	1.40101	0.486469
EFEMP2	H200001141	ENSG00000172638	EFEMP2	NM_016938	gi|88703037|gb|NM_016938.2|NM_016938	EGF-containing fibulin-like extracellular matrix protein 2 precursor (Fibulin-4) (FIBL-4) (UPH1 protein). [Source:Uniprot/SWISSPROT;Acc:O95967]	GO:0007596-blood coagulation	GO:0004888-transmembrane receptor activity;GO:0005201-extracellular matrix structural constituent;GO:0005509-calcium ion binding;GO:0005515-protein binding	GO:0005604-basement membrane;GO:0016020-membrane	279.768	309.641	274.186	280.793	274.186	220.618	0.804631	-0.313601
RPL13A	H300020198	ENSG00000177350;ENSG00000142541	RPL13A	NM_012423;NM_012423	gi|14591905|gb|NM_012423.2|NM_012423;gi|113429185|gb|XR_019402.1|XR_019402;gi|113429096|gb|XR_016232.1|XR_016232	60S ribosomal protein L13a (23 kDa highly basic protein). [Source:Uniprot/SWISSPROT;Acc:P40429]	GO:0006412-translation	GO:0003735-structural constituent of ribosome	GO:0005622-intracellular;GO:0015934-large ribosomal subunit	7548.81	9063.04	7543.23	9034.19	7543.23	7098.14	0.940995	-0.0877414
ADNP	H200000813	ENSG00000101126	ADNP	NM_015339;NM_181442	gi|31563502|gb|NM_181442.1|NM_181442;gi|31563504|gb|NM_015339.2|NM_015339	Activity-dependent neuroprotector (Activity-dependent neuroprotective protein). [Source:Uniprot/SWISSPROT;Acc:Q9H2P0]	GO:0006350-transcription;GO:0006355-regulation of transcription, DNA-dependent	GO:0003700-transcription factor activity;GO:0008270-zinc ion binding;GO:0043565-sequence-specific DNA binding;GO:0046872-metal ion binding	GO:0005622-intracellular;GO:0005634-nucleus	340.108	395.428	334.525	366.58	334.525	288.021	0.860983	-0.215943
ARFRP1	H300022227	ENSG00000101246	ARFRP1	NM_003224	gi|33466360|gb|NM_003224.2|NM_003224	ARF-related protein 1 (ARP). [Source:Uniprot/SWISSPROT;Acc:Q13795]	GO:0007165-signal transduction;GO:0007264-small GTPase mediated signal transduction;GO:0007369-gastrulation	GO:0000166-nucleotide binding;GO:0003924-GTPase activity;GO:0005515-protein binding;GO:0005525-GTP binding	GO:0005622-intracellular;GO:0005624-membrane fraction	660.418	1026.04	654.836	997.188	654.836	783.487	1.19646	0.258777
SNTB2	H300021339	ENSG00000168807	SNTB2	NM_130845;NM_006750	gi|109633042|gb|NM_006750.3|NM_006750	Beta-2-syntrophin (59 kDa dystrophin-associated protein A1 basic component 2) (Syntrophin 3) (SNT3) (Syntrophin-like) (SNTL). [Source:Uniprot/SWISSPROT;Acc:Q13425]	-	GO:0003779-actin binding;GO:0005509-calcium ion binding;GO:0005516-calmodulin binding	GO:0005624-membrane fraction;GO:0005856-cytoskeleton;GO:0005874-microtubule;GO:0016010-dystrophin-associated glycoprotein complex;GO:0016020-membrane;GO:0045202-synapse	16.6774	42.1961	11.0951	13.3483	11.0951	10.4877	0.945253	-0.0812271
-	opHsV0400001965	ENSG00000197284;ENSG00000206356;ENSG00000128262;ENSG00000167390;ENSG00000189258;ENSG00000197848;ENSG00000205565;ENSG00000183169;ENSG00000205576;ENSG00000203627;ENSG00000182356;ENSG00000184978;ENSG00000185016;ENSG00000198306;ENSG00000205573	-	XM_371423	gi|113429530|gb|XM_941270.2|XM_941270;gi|113429327|gb|XR_015462.1|XR_015462;gi|113429346|gb|XM_496502.3|XM_496502;gi|113429260|gb|XM_001126768.1|XM_001126768;gi|113416425|gb|XM_001127991.1|XM_001127991;gi|113416423|gb|XM_001128001.1|XM_001128001;gi|113416612|gb|XR_015294.1|XR_015294;gi|113416601|gb|XR_017029.1|XR_017029;gi|113429349|gb|XM_929034.2|XM_929034;gi|113416514|gb|XR_015700.1|XR_015700;g…	-	-	-	-	19.7765	36.5011	14.1941	7.65327	14.1941	6.01315	0.423636	-1.2391		*
NP_848632.2	opHsV0400001911	ENSG00000182272	B4GALNT4	NM_178537	gi|40789264|gb|NM_178537.3|NM_178537	N-acetyl-beta-glucosaminyl-glycoprotein 4-beta-N- acetylgalactosaminyltransferase 1 (EC 2.4.1.244) (NGalNAc-T1) (Beta- 1,4-N-acetylgalactosaminyltransferase IV) (Beta4GalNAc-T4) (Beta4GalNAcT4). [Source:Uniprot/SWISSPROT;Acc:Q76KP1]	-	GO:0008376-acetylgalactosaminyltransferase activity;GO:0016740-transferase activity	GO:0016020-membrane;GO:0016021-integral to membrane	148.809	200.467	143.226	171.619	143.226	134.841	0.941453	-0.0870391
C20orf6	H300018576	ENSG00000089048	ESF1	NM_016649	gi|22507381|gb|NM_016649.3|NM_016649	ESF1 homolog (ABT1-associated protein). [Source:Uniprot/SWISSPROT;Acc:Q9H501]	GO:0006350-transcription;GO:0006355-regulation of transcription, DNA-dependent	-	GO:0005634-nucleus	132.135	361.443	126.553	332.596	126.553	261.319	2.0649	1.04607	*
PSAP	H300016767	ENSG00000197746	PSAP	NM_002778	gi|110224477|gb|NM_002778.2|NM_002778;gi|110224475|gb|NM_001042465.1|NM_001042465;gi|110224478|gb|NM_001042466.1|NM_001042466	Proactivator polypeptide precursor [Contains: Saposin A (Protein A); Saposin B-Val; Saposin B (Sphingolipid activator protein 1) (SAP-1) (Cerebroside sulfate activator) (CSAct) (Dispersin) (Sulfatide/GM1 activator); Saposin C (Co-beta-glucosidase) (A1 act [Source:Uniprot/SWISSPROT;Acc:P07602]	GO:0006629-lipid metabolic process;GO:0006665-sphingolipid metabolic process;GO:0006687-glycosphingolipid metabolic process;GO:0006869-lipid transport;GO:0007040-lysosome organization and biogenesis	GO:0004098-cerebroside-sulfatase activity;GO:0004336-galactosylceramidase activity;GO:0004348-glucosylceramidase activity;GO:0004557-alpha-galactosidase activity;GO:0004565-beta-galactosidase activity;GO:0004767-sphingomyelin phosphodiesterase activity;GO:0008047-enzyme activator activity;GO:0008289-lipid binding	GO:0005615-extracellular space;GO:0005764-lysosome;GO:0016021-integral to membrane	2513.63	6754.66	2508.05	6725.81	2508.05	5284.45	2.107	1.07519	*
ID1	H200006097	ENSG00000125968	ID1	NM_181353;NM_002165	gi|31317296|gb|NM_181353.1|NM_181353;gi|31317298|gb|NM_002165.2|NM_002165	DNA-binding protein inhibitor ID-1 (Inhibitor of DNA binding 1). [Source:Uniprot/SWISSPROT;Acc:P41134]	GO:0000122-negative regulation of transcription from RNA polymerase II promoter;GO:0007275-multicellular organismal development;GO:0007507-heart development;GO:0016481-negative regulation of transcription;GO:0030509-BMP signaling pathway;GO:0043433-negative regulation of transcription factor activity;GO:0045765-regulation of angiogenesis	GO:0005515-protein binding;GO:0016564-transcriptional repressor activity	GO:0005634-nucleus	2324.03	1153.44	2318.45	1124.59	2318.45	883.588	0.381112	-1.39171		*
ACTN4	H200008595	ENSG00000130402	ACTN4	NM_004924	gi|34452697|gb|NM_004924.3|NM_004924	Alpha-actinin-4 (Non-muscle alpha-actinin 4) (F-actin cross-linking protein). [Source:Uniprot/SWISSPROT;Acc:O43707]	GO:0000074-regulation of progression through cell cycle;GO:0032417-positive regulation of sodium:hydrogen antiporter activity;GO:0042981-regulation of apoptosis;GO:0048549-positive regulation of pinocytosis;GO:0051017-actin filament bundle formation;GO:0051271-negative regulation of cell motility;GO:0051272-positive regulation of cell motility	GO:0001882-nucleoside binding;GO:0005178-integrin binding;GO:0005509-calcium ion binding;GO:0005515-protein binding;GO:0042803-protein homodimerization activity;GO:0051015-actin filament binding	GO:0001725-stress fiber;GO:0005634-nucleus;GO:0005737-cytoplasm;GO:0030863-cortical cytoskeleton;GO:0031143-pseudopodium;GO:0043234-protein complex;GO:0048471-perinuclear region of cytoplasm	304.312	285.991	298.73	257.143	298.73	202.036	0.676318	-0.564227
TBC13_HUMAN	H200000778	ENSG00000107021	TBC1D13	NM_018201	gi|21361636|gb|NM_018201.2|NM_018201	TBC1 domain family member 13. [Source:Uniprot/SWISSPROT;Acc:Q9NVG8]	GO:0032313-regulation of Rab GTPase activity	GO:0005096-GTPase activator activity;GO:0005097-Rab GTPase activator activity	GO:0005622-intracellular	159.498	222.479	153.916	193.631	153.916	152.135	0.98843	-0.0167893
RENBP	H200007344	ENSG00000102032	RENBP	NM_002910	gi|11496987|gb|NM_002910.4|NM_002910	N-acylglucosamine 2-epimerase (EC 5.1.3.8) (GlcNAc 2-epimerase) (N- acetyl-D-glucosamine 2-epimerase) (AGE) (Renin-binding protein) (RnBP). [Source:Uniprot/SWISSPROT;Acc:P51606]	GO:0006013-mannose metabolic process;GO:0006044-N-acetylglucosamine metabolic process;GO:0008217-blood pressure regulation	GO:0004476-mannose-6-phosphate isomerase activity;GO:0004866-endopeptidase inhibitor activity;GO:0016853-isomerase activity;GO:0050121-N-acylglucosamine 2-epimerase activity	GO:0005622-intracellular	174.539	155.281	168.956	126.433	168.956	99.338	0.587951	-0.766233
WDR50_HUMAN	H200001169	ENSG00000011260	UTP18	NM_016001	gi|118344455|gb|NM_016001.2|NM_016001	U3 small nucleolar RNA-associated protein 18 homolog (WD repeat protein 50). [Source:Uniprot/SWISSPROT;Acc:Q9Y5J1]	GO:0006365-35S primary transcript processing	GO:0005515-protein binding;GO:0030515-snoRNA binding	GO:0005634-nucleus;GO:0005732-small nucleolar ribonucleoprotein complex	1175.86	933.499	1170.28	904.652	1170.28	710.782	0.607361	-0.719373
Q9UFM0_HUMAN	H200003412	ENSG00000135631	RAB11FIP5	NM_015470	gi|144446108|gb|NM_015470.2|NM_015470	Rab11 family-interacting protein 5 (Rab11-FIP5) (Rab11-interacting protein Rip11) (Gamma-SNAP-associated factor 1) (Gaf-1) (Phosphoprotein pp75). [Source:Uniprot/SWISSPROT;Acc:Q9BXF6]	GO:0008150-biological_process;GO:0015031-protein transport	GO:0005515-protein binding;GO:0043015-gamma-tubulin binding	GO:0005741-mitochondrial outer membrane	104.029	118.953	98.4468	90.1052	98.4468	70.7953	0.719123	-0.47569
EPAS1	H200001605	ENSG00000116016	EPAS1	NM_001430	gi|41327154|gb|NM_001430.3|NM_001430	Endothelial PAS domain-containing protein 1 (EPAS-1) (Member of PAS protein 2) (Basic-helix-loop-helix-PAS protein MOP2) (Hypoxia- inducible factor 2 alpha) (HIF-2 alpha) (HIF2 alpha) (HIF-1 alpha-like factor) (HLF). [Source:Uniprot/SWISSPROT;Acc:Q99814]	GO:0001525-angiogenesis;GO:0001666-response to hypoxia;GO:0006355-regulation of transcription, DNA-dependent;GO:0006366-transcription from RNA polymerase II promoter;GO:0007165-signal transduction;GO:0007275-multicellular organismal development;GO:0030154-cell differentiation	GO:0003705-RNA polymerase II transcription factor activity, enhancer binding;GO:0003713-transcription coactivator activity;GO:0004871-signal transducer activity;GO:0005515-protein binding;GO:0035035-histone acetyltransferase binding	GO:0005634-nucleus	84.428	81.9645	78.8456	53.1167	78.8456	41.7336	0.529308	-0.917821
NP_060918.2	H300002599	ENSG00000111530	CAND1	NM_018448	gi|21361793|gb|NM_018448.2|NM_018448	Cullin-associated NEDD8-dissociated protein 1 (Cullin-associated and neddylation-dissociated protein 1) (p120 CAND1) (TBP-interacting protein TIP120A) (TBP-interacting protein of 120 kDa A). [Source:Uniprot/SWISSPROT;Acc:Q86VP6]	GO:0006350-transcription;GO:0006355-regulation of transcription, DNA-dependent;GO:0016567-protein ubiquitination;GO:0030154-cell differentiation;GO:0043086-negative regulation of enzyme activity	GO:0005515-protein binding	GO:0000151-ubiquitin ligase complex;GO:0005634-nucleus	178.004	309.774	172.421	280.926	172.421	220.723	1.28014	0.356298
FUBP2_HUMAN	H200010472	-	-	NM_003685	gi|4504864|gb|NM_003685.1|NM_003685	-	GO:0006350-transcription;GO:0006355-regulation of transcription, DNA-dependent;GO:0006397-mRNA processing;GO:0006810-transport;GO:0008380-RNA splicing;GO:0051028-mRNA transport	GO:0003677-DNA binding;GO:0003723-RNA binding;GO:0005515-protein binding;GO:0031202-RNA splicing factor activity, transesterification mechanism	GO:0005634-nucleus	1236.37	1503.38	1230.78	1474.53	1230.78	1158.53	0.941298	-0.0872771
GSTT1	H200006400	ENSG00000184674	GSTT1	NM_000853	gi|4504184|gb|NM_000853.1|NM_000853	Glutathione S-transferase theta-1 (EC 2.5.1.18) (GST class-theta-1) (Glutathione transferase T1-1). [Source:Uniprot/SWISSPROT;Acc:P30711]	GO:0006749-glutathione metabolic process;GO:0006950-response to stress	GO:0004364-glutathione transferase activity;GO:0016740-transferase activity	-	22.7301	45.0626	17.1478	16.2148	17.1478	12.7399	0.742947	-0.428669
POLR2C	H300018700	ENSG00000102978	POLR2C	NM_002694;NM_032940	gi|89276761|gb|NM_032940.2|NM_032940	DNA-directed RNA polymerase II 33 kDa polypeptide (EC 2.7.7.6) (RPB3) (RNA polymerase II subunit 3) (RPB33) (RPB31). [Source:Uniprot/SWISSPROT;Acc:P19387]	GO:0006350-transcription;GO:0006366-transcription from RNA polymerase II promoter	GO:0003677-DNA binding;GO:0003899-DNA-directed RNA polymerase activity;GO:0016740-transferase activity;GO:0046983-protein dimerization activity	GO:0005634-nucleus;GO:0005665-DNA-directed RNA polymerase II, core complex;GO:0005737-cytoplasm	319.214	387.772	313.632	358.924	313.632	282.005	0.89916	-0.15335
RPL4	H300006031	ENSG00000174444	RPL4	NM_000968	gi|16579884|gb|NM_000968.2|NM_000968;gi|113414759|gb|XR_017675.1|XR_017675;gi|113420619|gb|XR_017130.1|XR_017130;gi|113415359|gb|XR_019559.1|XR_019559;gi|113412444|gb|XR_018908.1|XR_018908;gi|113412434|gb|XR_018832.1|XR_018832;gi|113411527|gb|XR_017686.1|XR_017686;gi|113411510|gb|XR_017319.1|XR_017319;gi|113424821|gb|XR_018989.1|XR_018989	60S ribosomal protein L4 (L1). [Source:Uniprot/SWISSPROT;Acc:P36578]	GO:0006412-translation	GO:0003723-RNA binding;GO:0003735-structural constituent of ribosome;GO:0005515-protein binding	GO:0005622-intracellular;GO:0005840-ribosome;GO:0005842-cytosolic large ribosomal subunit (sensu Eukaryota)	24332	25881.2	24326.4	25852.3	24326.4	20312.1	0.834981	-0.260184
SLC25A1	H300013003	ENSG00000100075	SLC25A1	NM_005984	gi|21389314|gb|NM_005984.1|NM_005984	Tricarboxylate transport protein, mitochondrial precursor (Citrate transport protein) (CTP) (Tricarboxylate carrier protein) (Solute carrier family 25 member 1). [Source:Uniprot/SWISSPROT;Acc:P53007]	GO:0006810-transport;GO:0006843-mitochondrial citrate transport	GO:0005215-transporter activity;GO:0005515-protein binding;GO:0015137-citrate transporter activity	GO:0005739-mitochondrion;GO:0005743-mitochondrial inner membrane;GO:0016020-membrane;GO:0016021-integral to membrane	1728.89	1343.85	1723.31	1315.01	1723.31	1033.2	0.599543	-0.738065
AHNAK	H300002800	ENSG00000124942	AHNAK	NM_001620	gi|61743953|gb|NM_001620.1|NM_001620	Neuroblast differentiation-associated protein AHNAK (Desmoyokin) (Fragments). [Source:Uniprot/SWISSPROT;Acc:Q09666]	GO:0007399-nervous system development	GO:0005515-protein binding	GO:0005634-nucleus	416.753	644.072	411.17	615.225	411.17	483.38	1.17562	0.233422
ENO1	H200016354	ENSG00000074800	ENO1	NM_001428;NM_001428	gi|16507965|gb|NM_001428.2|NM_001428	Alpha-enolase (EC 4.2.1.11) (2-phospho-D-glycerate hydro-lyase) (Non- neural enolase) (NNE) (Enolase 1) (Phosphopyruvate hydratase) (C-myc promoter-binding protein) (MBP-1) (MPB-1) (Plasminogen-binding protein). [Source:Uniprot/SWISSPROT;Acc:P06733]	GO:0000122-negative regulation of transcription from RNA polymerase II promoter;GO:0006096-glycolysis;GO:0006350-transcription;GO:0030308-negative regulation of cell growth	GO:0000287-magnesium ion binding;GO:0003700-transcription factor activity;GO:0003714-transcription corepressor activity;GO:0004634-phosphopyruvate hydratase activity;GO:0005515-protein binding;GO:0008243-plasminogen activator activity;GO:0016829-lyase activity	GO:0000015-phosphopyruvate hydratase complex;GO:0005634-nucleus;GO:0005737-cytoplasm	9196.84	15974.8	9191.26	15945.9	9191.26	12528.7	1.36311	0.446897
ECHDC2	H200001814	ENSG00000121310	ECHDC2	NM_018281	gi|8922786|gb|NM_018281.1|NM_018281	enoyl Coenzyme A hydratase domain containing 2 [Source:RefSeq_peptide;Acc:NP_060751]	GO:0008152-metabolic process	GO:0003824-catalytic activity;GO:0003859-3-hydroxybutyryl-CoA dehydratase activity	-	365.185	451.894	359.603	423.046	359.603	332.386	0.924315	-0.113543
CPE	H200006085	ENSG00000109472	CPE	NM_001873	gi|4503008|gb|NM_001873.1|NM_001873	Carboxypeptidase E precursor (EC 3.4.17.10) (CPE) (Carboxypeptidase H) (CPH) (Enkephalin convertase) (Prohormone-processing carboxypeptidase). [Source:Uniprot/SWISSPROT;Acc:P16870]	GO:0006464-protein modification;GO:0006508-proteolysis;GO:0007218-neuropeptide signaling pathway;GO:0008152-metabolic process;GO:0030070-insulin processing	GO:0004180-carboxypeptidase activity;GO:0004182-carboxypeptidase A activity;GO:0004183-carboxypeptidase E activity;GO:0008237-metallopeptidase activity;GO:0008270-zinc ion binding;GO:0046872-metal ion binding	GO:0005886-plasma membrane	57.884	184.408	52.3016	155.561	52.3016	122.223	2.3369	1.22459	*
FGFR3	H300021772	ENSG00000068078	FGFR3	NM_022965;NM_000142	gi|13112047|gb|NM_022965.1|NM_022965;gi|13112046|gb|NM_000142.2|NM_000142	Fibroblast growth factor receptor 3 precursor (EC 2.7.10.1) (FGFR-3) (CD333 antigen). [Source:Uniprot/SWISSPROT;Acc:P22607]	GO:0000165-MAPKKK cascade;GO:0001501-skeletal development;GO:0006468-protein amino acid phosphorylation;GO:0007259-JAK-STAT cascade;GO:0008543-fibroblast growth factor receptor signaling pathway;GO:0016049-cell growth	GO:0000166-nucleotide binding;GO:0004713-protein-tyrosine kinase activity;GO:0004872-receptor activity;GO:0005007-fibroblast growth factor receptor activity;GO:0005524-ATP binding;GO:0016740-transferase activity;GO:0042802-identical protein binding	GO:0005887-integral to plasma membrane;GO:0016020-membrane	26.643	51.5341	21.0606	22.6862	21.0606	17.8245	0.846343	-0.240686
CFDP1	H200009690	ENSG00000153774	CFDP1	NM_006324	gi|49472826|gb|NM_006324.2|NM_006324	Craniofacial development protein 1 (Bucentaur). [Source:Uniprot/SWISSPROT;Acc:Q9UEE9]	GO:0006916-anti-apoptosis;GO:0007155-cell adhesion;GO:0007275-multicellular organismal development;GO:0008150-biological_process;GO:0008360-regulation of cell shape;GO:0042127-regulation of cell proliferation	GO:0003674-molecular_function	GO:0005575-cellular_component	730.733	775.977	725.151	747.129	725.151	587.017	0.80951	-0.304879
CHSY1	H200011698	ENSG00000131873	CHSY1	NM_014918	gi|37537719|gb|NM_014918.3|NM_014918	Chondroitin sulfate synthase 1 (EC 2.4.1.175) (Glucuronosyl-N- acetylgalactosaminyl-proteoglycan 4-beta-N- acetylgalactosaminyltransferase 1) (Chondroitin sulfate synthase 1) (N-acetylgalactosaminyl-proteoglycan 3-beta-glucuronosyltransferase 1) (EC 2.4.1 [Source:Uniprot/SWISSPROT;Acc:Q86X52]	-	GO:0016740-transferase activity;GO:0046872-metal ion binding;GO:0047238-glucuronosyl-N-acetylgalactosaminyl-proteoglycan 4-beta-N-acetylgalactosaminyltransferase activity;GO:0050510-N-acetylgalactosaminyl-proteoglycan 3-beta-glucuronosyltransferase activity	GO:0016020-membrane;GO:0016021-integral to membrane	712.139	956.508	706.557	927.66	706.557	728.86	1.03157	0.0448363
ATP6V1A	H300002517	ENSG00000114573	ATP6V1A	NM_001690	gi|19913423|gb|NM_001690.2|NM_001690	Vacuolar ATP synthase catalytic subunit A, ubiquitous isoform (EC 3.6.3.14) (V-ATPase subunit A 1) (Vacuolar proton pump alpha subunit 1) (V-ATPase 69 kDa subunit 1) (Isoform VA68). [Source:Uniprot/SWISSPROT;Acc:P38606]	GO:0006811-ion transport;GO:0015986-ATP synthesis coupled proton transport;GO:0015992-proton transport	GO:0000166-nucleotide binding;GO:0005524-ATP binding;GO:0016787-hydrolase activity;GO:0046872-metal ion binding;GO:0046933-hydrogen ion transporting ATP synthase activity, rotational mechanism;GO:0046961-hydrogen ion transporting ATPase activity, rotational mechanism	GO:0005739-mitochondrion;GO:0005887-integral to plasma membrane;GO:0016469-proton-transporting two-sector ATPase complex	416.019	863.663	410.437	834.815	410.437	655.911	1.59808	0.676341
IER5	H200002501	ENSG00000162783	IER5	NM_016545	gi|142976756|gb|NM_016545.4|NM_016545	Immediate early response gene 5 protein. [Source:Uniprot/SWISSPROT;Acc:Q5VY09]	-	-	-	167.918	836.434	162.335	807.586	162.335	634.518	3.90869	1.96668	*
ATP2B1	H300019535	ENSG00000070961	ATP2B1	NM_001682;NM_001001323	gi|48255944|gb|NM_001682.2|NM_001682;gi|48255946|gb|NM_001001323.1|NM_001001323	Plasma membrane calcium-transporting ATPase 1 (EC 3.6.3.8) (PMCA1) (Plasma membrane calcium pump isoform 1) (Plasma membrane calcium ATPase isoform 1). [Source:Uniprot/SWISSPROT;Acc:P20020]	GO:0006812-cation transport;GO:0006816-calcium ion transport;GO:0008152-metabolic process	GO:0000166-nucleotide binding;GO:0000287-magnesium ion binding;GO:0005388-calcium-transporting ATPase activity;GO:0005509-calcium ion binding;GO:0005516-calmodulin binding;GO:0005524-ATP binding;GO:0016787-hydrolase activity;GO:0016820-hydrolase activity, acting on acid anhydrides, catalyzing transmembrane movement of substances	GO:0005887-integral to plasma membrane;GO:0016020-membrane	90.4097	1678.43	84.8273	1649.59	84.8273	1296.07	15.279	3.93348	***
UBE2B_HUMAN	H200000210	ENSG00000119048	UBE2B	NM_003337	gi|32967281|gb|NM_003337.2|NM_003337	Ubiquitin-conjugating enzyme E2 B (EC 6.3.2.19) (Ubiquitin-protein ligase B) (Ubiquitin carrier protein B) (HR6B) (hHR6B) (E2-17 kDa). [Source:Uniprot/SWISSPROT;Acc:P63146]	GO:0006301-postreplication repair;GO:0006464-protein modification;GO:0006511-ubiquitin-dependent protein catabolic process;GO:0006512-ubiquitin cycle;GO:0007288-sperm axoneme assembly	GO:0004842-ubiquitin-protein ligase activity;GO:0005515-protein binding;GO:0016874-ligase activity	GO:0000785-chromatin;GO:0005634-nucleus;GO:0016020-membrane	376.424	805.983	370.842	777.135	370.842	610.592	1.6465	0.719406
BRF2	H200017006	ENSG00000104221	BRF2	NM_018310	gi|22035561|gb|NM_018310.2|NM_018310	RNA polymerase III transcription initiation factor BRF2 [Source:RefSeq_peptide;Acc:NP_060780]	GO:0006352-transcription initiation;GO:0006355-regulation of transcription, DNA-dependent	GO:0008270-zinc ion binding;GO:0030528-transcription regulator activity	GO:0005667-transcription factor complex	499.934	761.912	494.352	733.064	494.352	575.966	1.16509	0.220446
SEC23IP	H200009901	ENSG00000107651	SEC23IP	NM_007190	gi|30410711|gb|NM_007190.2|NM_007190	SEC23-interacting protein (p125). [Source:Uniprot/SWISSPROT;Acc:Q9Y6Y8]	GO:0006886-intracellular protein transport;GO:0007030-Golgi organization and biogenesis	GO:0005515-protein binding;GO:0046872-metal ion binding	GO:0005737-cytoplasm;GO:0005783-endoplasmic reticulum;GO:0005793-ER-Golgi intermediate compartment	276.781	562.816	271.199	533.968	271.199	419.537	1.54697	0.629449
SNAP23	H200014279	ENSG00000092531	SNAP23	NM_003825;NM_130798	gi|18765730|gb|NM_130798.1|NM_130798;gi|18765728|gb|NM_003825.2|NM_003825	Synaptosomal-associated protein 23 (SNAP-23) (Vesicle-membrane fusion protein SNAP-23). [Source:Uniprot/SWISSPROT;Acc:O00161]	GO:0006892-post-Golgi vesicle-mediated transport;GO:0006903-vesicle targeting;GO:0006944-membrane fusion;GO:0015031-protein transport	GO:0005486-t-SNARE activity;GO:0005515-protein binding	GO:0005886-plasma membrane;GO:0019717-synaptosome;GO:0045202-synapse	689.808	513.124	684.226	484.276	684.226	380.494	0.556094	-0.846599
TPST1	H200002641	ENSG00000169902	TPST1	NM_003596	gi|21361092|gb|NM_003596.2|NM_003596	Protein-tyrosine sulfotransferase 1 (EC 2.8.2.20) (Tyrosylprotein sulfotransferase-1) (TPST-1). [Source:Uniprot/SWISSPROT;Acc:O60507]	GO:0006478-peptidyl-tyrosine sulfation;GO:0006954-inflammatory response	GO:0008476-protein-tyrosine sulfotransferase activity;GO:0016740-transferase activity	GO:0005624-membrane fraction;GO:0005794-Golgi apparatus;GO:0016020-membrane;GO:0016021-integral to membrane	54.7736	138.982	49.1913	110.134	49.1913	86.5318	1.75909	0.814827
PDXK	H200004420	ENSG00000160209	PDXK	NM_003681	gi|48928052|gb|NM_003681.3|NM_003681	Pyridoxal kinase (EC 2.7.1.35) (Pyridoxine kinase). [Source:Uniprot/SWISSPROT;Acc:O00764]	-	GO:0000166-nucleotide binding;GO:0005524-ATP binding;GO:0008270-zinc ion binding;GO:0008478-pyridoxal kinase activity;GO:0016740-transferase activity;GO:0046872-metal ion binding	-	1774.64	2065.17	1769.06	2036.32	1769.06	1599.93	0.904397	-0.144971
ALG3	H200013885	-	-	NM_001006942;NM_001006941;NM_001006940;NM_005787	gi|55743084|gb|NM_005787.4|NM_005787	-	GO:0006486-protein amino acid glycosylation	GO:0000030-mannosyltransferase activity;GO:0016757-transferase activity, transferring glycosyl groups	GO:0005783-endoplasmic reticulum;GO:0016020-membrane;GO:0016021-integral to membrane;GO:0030176-integral to endoplasmic reticulum membrane	680.618	453.412	675.036	424.564	675.036	333.579	0.494165	-1.01694		*
LY6G6E	H200015964	ENSG00000204422;ENSG00000111973;ENSG00000206401	Q9UKT1_HUMAN	NM_024123	-	G6e protein (Lymphocyte antigen 6 complex, locus G6E). [Source:Uniprot/SPTREMBL;Acc:Q9UMP8]	-	-	-	86.297	186.776	80.7147	157.928	80.7147	124.084	1.53731	0.620412
DNAJC12	H200016503	ENSG00000108176	DNAJC12	NM_021800;NM_201262	gi|41406092|gb|NM_021800.2|NM_021800;gi|41406093|gb|NM_201262.1|NM_201262	DnaJ homolog subfamily C member 12 (J domain-containing protein 1). [Source:Uniprot/SWISSPROT;Acc:Q9UKB3]	GO:0006457-protein folding	GO:0031072-heat shock protein binding;GO:0051082-unfolded protein binding	-	8.06703	31.3745	2.48468		2.48468
NR1D2	H300001657	ENSG00000174738	NR1D2	NM_005126	gi|141802453|gb|NM_005126.3|NM_005126;gi|113414979|gb|XM_001130839.1|XM_001130839	Orphan nuclear receptor NR1D2 (Rev-erb-beta) (EAR-1R) (Orphan nuclear hormone receptor BD73). [Source:Uniprot/SWISSPROT;Acc:Q14995]	GO:0006350-transcription;GO:0006355-regulation of transcription, DNA-dependent	GO:0003700-transcription factor activity;GO:0003707-steroid hormone receptor activity;GO:0008270-zinc ion binding;GO:0043565-sequence-specific DNA binding;GO:0046872-metal ion binding	GO:0005634-nucleus	13.564	37.3937	7.98161	8.54584	7.98161	6.71444	0.841239	-0.249413
NP_078795.2	H200013828	ENSG00000039523	FAM65A	NM_024519	gi|39995079|gb|NM_024519.2|NM_024519	family with sequence similarity 65, member A (FAM65A), mRNA [Source:RefSeq_dna;Acc:NM_024519]	-	GO:0003899-DNA-directed RNA polymerase activity;GO:0005488-binding	-	138.15	189.643	132.568	160.795	132.568	126.336	0.952996	-0.0694579
PAPPA	H300003416	ENSG00000182752	PAPPA	NM_002581	gi|38045914|gb|NM_002581.3|NM_002581	Pappalysin-1 precursor (EC 3.4.24.79) (Pregnancy-associated plasma protein-A) (PAPP-A) (Insulin-like growth factor-dependent IGF-binding protein 4 protease) (IGF-dependent IGFBP-4 protease) (IGFBP-4ase). [Source:Uniprot/SWISSPROT;Acc:Q13219]	GO:0006508-proteolysis;GO:0007565-pregnancy;GO:0030154-cell differentiation	GO:0008237-metallopeptidase activity;GO:0008270-zinc ion binding;GO:0046872-metal ion binding	GO:0005576-extracellular region;GO:0005615-extracellular space;GO:0016020-membrane	50.6862	84.2694	45.1038	55.4215	45.1038	43.5445	0.965428	-0.0507595
RYBP	H200001522	ENSG00000163602	RYBP	-	gi|112363091|gb|NM_012234.4|NM_012234	RING1 and YY1-binding protein (Death effector domain-associated factor) (DED-associated factor) (YY1 and E4TF1-associated factor 1) (Apoptin-associating protein 1) (APAP-1). [Source:Uniprot/SWISSPROT;Acc:Q8N488]	GO:0000122-negative regulation of transcription from RNA polymerase II promoter;GO:0006350-transcription;GO:0006355-regulation of transcription, DNA-dependent;GO:0006915-apoptosis;GO:0007275-multicellular organismal development	GO:0003677-DNA binding;GO:0003714-transcription corepressor activity;GO:0008270-zinc ion binding;GO:0046872-metal ion binding	GO:0005622-intracellular;GO:0005634-nucleus	123.685	375.646	118.103	346.798	118.103	272.478	2.30712	1.20609	*
BT2A1_HUMAN	H200014173	ENSG00000112763	BTN2A1	NM_007049;NM_078476	gi|17975773|gb|NM_007049.2|NM_007049;gi|17975771|gb|NM_078476.1|NM_078476	Butyrophilin subfamily 2 member A1 precursor. [Source:Uniprot/SWISSPROT;Acc:Q7KYR7]	GO:0006629-lipid metabolic process	GO:0003674-molecular_function	GO:0005887-integral to plasma membrane;GO:0016020-membrane	22.0108	56.6653	16.4284	27.8174	16.4284	21.8561	1.33038	0.411839
MRP63	H200008615	ENSG00000173141	MRP63	NM_024026	gi|46370097|gb|NM_024026.4|NM_024026	Mitochondrial ribosomal protein 63 (bMRP63). [Source:Uniprot/SWISSPROT;Acc:Q9BQC6]	GO:0006412-translation	GO:0003735-structural constituent of ribosome	GO:0005739-mitochondrion;GO:0005761-mitochondrial ribosome;GO:0030529-ribonucleoprotein complex	3066.04	2024.56	3060.45	1995.71	3060.45	1568.02	0.512349	-0.9648
-	H300007351	ENSG00000211456	SACM1L	NM_014016	gi|41281578|gb|NM_014016.2|NM_014016	suppressor of actin 1 [Source:RefSeq_peptide;Acc:NP_054735]	-	-	GO:0005794-Golgi apparatus	187.387	181.092	181.805	152.244	181.805	119.617	0.657945	-0.603961
Q8N910_HUMAN	H300004970	ENSG00000176753	NP_001034994.1	-	gi|90017699|gb|NM_001039905.1|NM_001039905	CDNA FLJ38596 fis, clone HEART2002184. [Source:Uniprot/SPTREMBL;Acc:Q8N910]	-	-	-	13.1797	32.2043	7.59732	3.3565	7.59732	2.63719	0.347121	-1.52649		*
FBXO34	H200002483	ENSG00000178974	FBXO34	NM_017943	gi|40807492|gb|NM_017943.2|NM_017943	F-box only protein 34. [Source:Uniprot/SWISSPROT;Acc:Q9NWN3]	GO:0006512-ubiquitin cycle;GO:0015031-protein transport	-	-	184.707	357.018	179.125	328.17	179.125	257.842	1.43945	0.52552
NP_775925.1	H200001136	ENSG00000163378	C3orf64	NM_173654	gi|39930530|gb|NM_173654.1|NM_173654	AER61 glycosyltransferase [Source:RefSeq_peptide;Acc:NP_775925]	-	GO:0016740-transferase activity	-	1092.85	1374.94	1087.26	1346.1	1087.26	1057.62	0.972738	-0.0398764
XP_498438.1	H200020704	-	-	XM_498438;XM_499568	-	-	-	-	-	6.12757	28.4653
TMEM14A	H200010672	ENSG00000096092	TMEM14A	NM_014051	gi|109948293|gb|NM_014051.3|NM_014051	Transmembrane protein 14A. [Source:Uniprot/SWISSPROT;Acc:Q9Y6G1]	-	-	GO:0016020-membrane;GO:0016021-integral to membrane	632.962	702.804	627.38	673.956	627.38	529.525	0.844026	-0.244641
ARL4A	H300001355	ENSG00000122644;ENSG00000122872	ARL4A	NM_005738;NM_212460	gi|113417727|gb|XM_001133005.1|XM_001133005;gi|81295812|gb|NM_001037164.1|NM_001037164;gi|113418254|gb|XM_001133630.1|XM_001133630;gi|81295811|gb|NM_005738.3|NM_005738;gi|81295810|gb|NM_212460.2|NM_212460	ADP-ribosylation factor-like protein 4A. [Source:Uniprot/SWISSPROT;Acc:P40617]	GO:0007264-small GTPase mediated signal transduction	GO:0005525-GTP binding	-	437.856	622.152	432.274	593.304	432.274	466.157	1.07838	0.108869
LGR8	H300002851	ENSG00000133105	RXFP2	NM_130806	gi|110556647|gb|NM_130806.3|NM_130806	Relaxin receptor 2 (Relaxin family peptide receptor 2) (Leucine-rich repeat-containing G-protein coupled receptor 8) (G-protein coupled receptor affecting testicular descent) (G-protein coupled receptor 106). [Source:Uniprot/SWISSPROT;Acc:Q8WXD0]	GO:0007165-signal transduction;GO:0007186-G-protein coupled receptor protein signaling pathway	GO:0001584-rhodopsin-like receptor activity;GO:0004872-receptor activity;GO:0005515-protein binding	GO:0016020-membrane;GO:0016021-integral to membrane	8.73427	34.0388	3.15192	5.19094	3.15192	4.0785	1.29397	0.371807
GPR58_HUMAN	H200016891	ENSG00000146378	TAAR2	NM_014626	gi|116014340|gb|NM_014626.3|NM_014626;gi|74275343|gb|NM_001033080.1|NM_001033080	Trace amine-associated receptor 2 (G-protein coupled receptor 58). [Source:Uniprot/SWISSPROT;Acc:Q9P1P5]	GO:0007165-signal transduction;GO:0007186-G-protein coupled receptor protein signaling pathway	GO:0001584-rhodopsin-like receptor activity;GO:0004872-receptor activity	GO:0016020-membrane;GO:0016021-integral to membrane	37.5265	71.6477	31.9441	42.7998	31.9441	33.6277	1.0527	0.0740997
GPR68	H200007694	ENSG00000119714	GPR68	NM_003485	gi|74316010|gb|NM_003485.3|NM_003485	Sphingosylphosphorylcholine receptor (Ovarian cancer G-protein coupled receptor 1) (OGR-1) (G-protein coupled receptor 68) (GPR12A). [Source:Uniprot/SWISSPROT;Acc:Q15743]	GO:0006954-inflammatory response;GO:0007165-signal transduction;GO:0007186-G-protein coupled receptor protein signaling pathway	GO:0001584-rhodopsin-like receptor activity;GO:0004872-receptor activity	GO:0005887-integral to plasma membrane;GO:0016020-membrane	24.0157	63.7779	18.4333	34.9301	18.4333	27.4445	1.48885	0.5742
GPR19	H200010546	ENSG00000183150	GPR19	NM_006143	gi|5453665|gb|NM_006143.1|NM_006143	Probable G-protein coupled receptor 19 (GPR-NGA). [Source:Uniprot/SWISSPROT;Acc:Q15760]	GO:0007165-signal transduction;GO:0007186-G-protein coupled receptor protein signaling pathway	GO:0001584-rhodopsin-like receptor activity;GO:0004872-receptor activity	GO:0005887-integral to plasma membrane;GO:0016020-membrane	17.0343	39.3586	11.4519	10.5108	11.4519	8.25831	0.721129	-0.47167
GPR3	H200005616	ENSG00000181773	GPR3	NM_005281	gi|31377791|gb|NM_005281.2|NM_005281	Probable G-protein coupled receptor 3 (ACCA orphan receptor). [Source:Uniprot/SWISSPROT;Acc:P46089]	GO:0007165-signal transduction;GO:0007186-G-protein coupled receptor protein signaling pathway;GO:0007189-G-protein signaling, adenylate cyclase activating pathway	GO:0001584-rhodopsin-like receptor activity;GO:0004872-receptor activity	GO:0005887-integral to plasma membrane;GO:0016020-membrane	12.2173	35.8148	6.63496	6.96697	6.63496	5.47393	0.825013	-0.277512
SIDT2	H300015412	ENSG00000149577	SIDT2	NM_015996	gi|94721339|gb|NM_001040455.1|NM_001040455	SID1 transmembrane family member 2 precursor. [Source:Uniprot/SWISSPROT;Acc:Q8NBJ9]	-	-	GO:0016020-membrane;GO:0016021-integral to membrane	80.3649	112.731	74.7825	83.8833	74.7825	65.9068	0.881313	-0.182273
KAL1	H200010361	ENSG00000011201	KAL1	NM_000216	gi|119395745|gb|NM_000216.2|NM_000216	Anosmin-1 precursor (Kallmann syndrome protein) (Adhesion molecule- like X-linked). [Source:Uniprot/SWISSPROT;Acc:P23352]	GO:0006928-cell motility;GO:0006935-chemotaxis;GO:0007155-cell adhesion;GO:0007411-axon guidance	GO:0004867-serine-type endopeptidase inhibitor activity;GO:0005201-extracellular matrix structural constituent;GO:0005515-protein binding	GO:0005578-proteinaceous extracellular matrix;GO:0005615-extracellular space	235.114	386.115	229.532	357.267	229.532	280.704	1.22294	0.290353
GALE	H200006246	ENSG00000117308	GALE	NM_001008216;NM_000403	gi|56237022|gb|NM_000403.3|NM_000403;gi|56118216|gb|NM_001008216.1|NM_001008216	UDP-glucose 4-epimerase (EC 5.1.3.2) (Galactowaldenase) (UDP-galactose 4-epimerase). [Source:Uniprot/SWISSPROT;Acc:Q14376]	GO:0005975-carbohydrate metabolic process;GO:0006012-galactose metabolic process;GO:0044237-cellular metabolic process	GO:0003824-catalytic activity;GO:0003978-UDP-glucose 4-epimerase activity;GO:0016853-isomerase activity;GO:0050662-coenzyme binding	-	68.8147	111.283	63.2324	82.4349	63.2324	64.7689	1.0243	0.0346372
GNA11	H200000439	ENSG00000088256	GNA11	NM_002067	gi|115511048|gb|NM_002067.2|NM_002067	Guanine nucleotide-binding protein subunit alpha-11 (G alpha-11) (Guanine nucleotide-binding protein G(y) subunit alpha). [Source:Uniprot/SWISSPROT;Acc:P29992]	GO:0001501-skeletal development;GO:0001508-regulation of action potential;GO:0006471-protein amino acid ADP-ribosylation;GO:0007165-signal transduction;GO:0007186-G-protein coupled receptor protein signaling pathway;GO:0007507-heart development;GO:0045634-regulation of melanocyte differentiation;GO:0048066-pigmentation during development	GO:0000166-nucleotide binding;GO:0003774-motor activity;GO:0003924-GTPase activity;GO:0004871-signal transducer activity;GO:0005525-GTP binding	GO:0005737-cytoplasm;GO:0005886-plasma membrane;GO:0016459-myosin complex	261.181	212.468	255.598	183.62	255.598	144.269	0.564438	-0.825112
BOP1	H200004028	ENSG00000204775;ENSG00000170727	Q4G0D9_HUMAN	NM_015201	gi|40353770|gb|NM_015201.3|NM_015201;gi|113420239|gb|XM_001126255.1|XM_001126255	BOP1 protein (Fragment). [Source:Uniprot/SPTREMBL;Acc:Q6DKJ9]	GO:0006364-rRNA processing	GO:0005515-protein binding	GO:0005634-nucleus	1129.02	802.418	1123.43	773.57	1123.43	607.791	0.541012	-0.886268
-	9173_2074_2143	-	HSF1	NM_005526	#N/A	-	---	---	---	1647.46	2380.1	1641.88	2351.25	1641.88	1847.37	1.12516	0.170126
NPM1	H300001513	ENSG00000069493;ENSG00000181163	NPM1	NM_199185;NM_002520	gi|83641867|gb|NM_199185.2|NM_199185;gi|83641868|gb|NM_002520.5|NM_002520;gi|112382217|gb|NM_013269.3|NM_013269;gi|112382218|gb|NM_001004419.2|NM_001004419;gi|113414187|gb|XR_015144.1|XR_015144;gi|113413403|gb|XR_015513.1|XR_015513;gi|113425670|gb|XR_015997.1|XR_015997;gi|113425271|gb|XR_016011.1|XR_016011;gi|113421691|gb|XR_016532.1|XR_016532;gi|113422110|gb|XR_019618.1|XR_019618	Nucleophosmin (NPM) (Nucleolar phosphoprotein B23) (Numatrin) (Nucleolar protein NO38). [Source:Uniprot/SWISSPROT;Acc:P06748]	GO:0006886-intracellular protein transport;GO:0006913-nucleocytoplasmic transport;GO:0006916-anti-apoptosis;GO:0006950-response to stress;GO:0007098-centrosome cycle;GO:0007165-signal transduction;GO:0007569-cell aging;GO:0008285-negative regulation of cell proliferation;GO:0042255-ribosome assembly;GO:0051092-activation of NF-kappaB transcription factor	GO:0003713-transcription coactivator activity;GO:0003723-RNA binding;GO:0030957-Tat protein binding;GO:0042803-protein homodimerization activity;GO:0046982-protein heterodimerization activity;GO:0051059-NF-kappaB binding;GO:0051082-unfolded protein binding	GO:0005634-nucleus;GO:0005730-nucleolus;GO:0005737-cytoplasm;GO:0005813-centrosome	25272	20091.5	25266.4	20062.6	25266.4	15763.1	0.623877	-0.680667
PP	H300006011	ENSG00000180817	PPA1	NM_021129	gi|78482607|gb|NM_021129.3|NM_021129	Inorganic pyrophosphatase (EC 3.6.1.1) (Pyrophosphate phospho- hydrolase) (PPase). [Source:Uniprot/SWISSPROT;Acc:Q15181]	GO:0006796-phosphate metabolic process	GO:0000287-magnesium ion binding;GO:0004427-inorganic diphosphatase activity;GO:0016787-hydrolase activity	GO:0005737-cytoplasm	545.528	731.155	539.946	702.308	539.946	551.801	1.02196	0.0313336
EGLN3	H300008679	ENSG00000129521	EGLN3	NM_022073	gi|130509310|gb|NM_022073.3|NM_022073	Egl nine homolog 3 (EC 1.14.11.-) (Hypoxia-inducible factor prolyl hydroxylase 3) (HIF-prolyl hydroxylase 3) (HIF-PH3) (HPH-1) (Prolyl hydroxylase domain-containing protein 3) (PHD3). [Source:Uniprot/SWISSPROT;Acc:Q9H6Z9]	GO:0006915-apoptosis;GO:0019538-protein metabolic process	GO:0005506-iron ion binding;GO:0005515-protein binding;GO:0016491-oxidoreductase activity;GO:0016702-oxidoreductase activity, acting on single donors with incorporation of molecular oxygen, incorporation of two atoms of oxygen;GO:0016706-oxidoreductase activity, acting on paired donors, with incorporation or reduction of molecular oxygen, 2-oxoglutarate as one don;GO:0031418-L-ascorbic acid bindi…	GO:0005634-nucleus	8.31406	39.5564	2.73171	10.7086	2.73171	8.41372	3.08002	1.62294	*
NP_060401.1	H200002451	ENSG00000075234	NP_060401.2	NM_017931	gi|116812607|gb|NM_017931.2|NM_017931	CDNA FLJ20699 fis, clone KAIA2372. [Source:Uniprot/SPTREMBL;Acc:Q9NWP8]	-	GO:0005488-binding	-	92.3602	131.634	86.7778	102.786	86.7778	80.7588	0.930639	-0.103707
EDN3	H200000366	ENSG00000124205	EDN3	NM_207034;NM_000114;NM_207033;NM_207032	gi|46370058|gb|NM_000114.2|NM_000114;gi|46370059|gb|NM_207032.1|NM_207032;gi|46370061|gb|NM_207033.1|NM_207033;gi|46370063|gb|NM_207034.1|NM_207034	Endothelin-3 precursor (ET-3) (Preproendothelin-3) (PPET3). [Source:Uniprot/SWISSPROT;Acc:P14138]	GO:0007165-signal transduction;GO:0007267-cell-cell signaling;GO:0007275-multicellular organismal development;GO:0007605-sensory perception of sound;GO:0009405-pathogenesis;GO:0009653-anatomical structure morphogenesis;GO:0019229-regulation of vasoconstriction;GO:0030318-melanocyte differentiation	GO:0005102-receptor binding	GO:0005576-extracellular region;GO:0005625-soluble fraction	9.10352	32.6732	3.52118	3.82536	3.52118	3.00558	0.853571	-0.228417
-	H300009424	ENSG00000178550	TMEM158	NM_015444	gi|116805333|gb|NM_015444.2|NM_015444	transmembrane protein 158 (TMEM158), mRNA [Source:RefSeq_dna;Acc:NM_015444]	-	-	-	54.8574	267.689	49.275	238.841	49.275	187.656	3.80835	1.92917	*
UBAP2	H300019474	ENSG00000137073	UBAP2	NM_148171;NM_020867;NM_018449	gi|22325363|gb|NM_018449.2|NM_018449	Ubiquitin-associated protein 2. [Source:Uniprot/SWISSPROT;Acc:Q5T6F2]	-	-	-	49.7192	60.4045	44.1369	31.5566	44.1369	24.794	0.561751	-0.831997
[truncated: 24,479 more rows]
